# Supplementary material for: Perturbed transcriptional profiles after chronic low dose rate radiation in mice
Source: PLoS One. 2021 Aug 24;16(8):e0256667. doi: 10.1371/journal.pone.0256667 (PMC8384182; doi:10.1371/journal.pone.0256667)
Supplement: S1 Table — DEGs representing one day post-radiation are found in the sheet: “DEGs_one_day_post_rad”, the late response is seen in sheet: “DEGs_>100days_post_rad”, and the identified oxidative stress related DEGs can be found in the sheet:”Ox_Stress_DEGs”. DEGs are listed by Gene_name, log2(FoldChange), and FDR. (XLSX) [file pone.0256667.s003.xlsx]

## Sheet: DEGs_one_day_post_rad
			Description: All statistically significant (FDR<0.5) DEGs identified one-day post-radiation are listed. Gene_name, log2FC, and False Discovery Rate are shown. Sorted by log2FC.
		CBA/CaOlaHsd												C57BL/6NHsd
		LDR				MDR				HDR				LDR				MDR				HDR
		Gene_name	log2FC	FDR		Gene_name	log2FC	FDR		Gene_name	log2FC	FDR		Gene_name	log2FC	FDR		Gene_name	log2FC	FDR		Gene_name	log2FC	FDR
		gene_Saa2	8.044	9.87441e-10		gene_Saa2	7.483	7.41522e-09		gene_Ciart	6.134	3.15754e-16		gene_Pgd_1	4.695	0.00128566		gene_Snrnp40	4.598	0.00850122		gene_Pgd_1	5.927	5.30859e-05
		gene_Saa1	6.507	3.56828e-12		gene_Mt2	7.246	1.94561e-11		gene_Dbp	5.845	4.27758e-09		gene_Tmem150a	3.873	0.000281497		gene_Abhd16a_1	3.97	0.0205776		gene_Pnpla3	4.729	5.51223e-06
		gene_Mt2	6.17	4.1524e-09		gene_Saa1	5.938	1.09139e-10		gene_Usp2	5.792	2.77044e-26		gene_Prodh_1	3.602	0.00380149		gene_Prodh_1	3.905	0.00242705		gene_Pnpla5	4.025	0.00100229
		gene_Lcn2	5.41	5.98145e-09		gene_Lcn2	5.877	4.51362e-10		gene_Mt2	5.666	8.1821e-09		gene_Npas2	3.561	0.000440854		gene_Npas2	3.767	0.00035212		gene_Cyp2b9	3.801	0.00104982
		gene_Orm2	5.305	5.8296e-09		gene_Prtn3	5.392	5.59925e-07		gene_Saa2	5.169	6.24909e-06		gene_Pik3r2_1	3.348	0.0203364		gene_Gm34911	3.267	3.46337e-05		gene_Ppp1ca_1	3.663	0.000139124
		gene_Moxd1	5	3.04562e-05		gene_Mt1	5.23	4.51362e-10		gene_Per3_1	5.107	8.37177e-16		gene_Uqcrc1	3.275	0.00641563		gene_Rnasek	3.22	0.00673752		gene_Vamp8	3.299	0.00172635
		gene_Mt1	4.948	3.36919e-09		gene_Orm2	4.177	3.64011e-06		gene_Cyp4a14	4.531	3.76433e-06		gene_Capn11	3.05	0.0317947		gene_LOC115486922	3.219	9.08372e-06		gene_Gm45941	3.267	6.00321e-11
		gene_Prtn3	4.75	8.57879e-06		gene_Dbp	3.868	0.000230927		gene_Mt1	4.497	1.02866e-08		gene_LOC115486922	2.738	0.000145018		gene_March5_1	2.682	0.00295278		gene_Chrna4	3.25	0.00257398
		gene_Gstp3_1	4.479	1.82e-05		gene_Saa3	3.815	0.000146127		gene_Per1	4.388	4.77459e-08		gene_Gm31872	2.702	1.0908e-05		gene_Rn7sk	2.444	4.62044e-05		gene_Pik3r2_1	2.945	0.0456953
		gene_Nnmt	3.86	2.16953e-14		gene_Fgl1	3.493	1.94561e-11		gene_Rnasek	4.386	5.81656e-05		gene_Gm34911	2.693	0.000684136		gene_LOC115489854	2.441	0.0076648		gene_Elovl6	2.783	0.000117825
		gene_Psmg1	3.709	0.0339506		gene_Derl3	3.438	3.19912e-07		gene_Saa1	4.188	5.758e-07		gene_LOC115488317	2.446	0.000139355		gene_Gm45941	2.419	9.64991e-06		gene_LOC115486922	2.746	0.00015093
		gene_Fgl1	3.649	1.87867e-12		gene_Nnmt	3.344	1.94561e-11		gene_Gstp3_1	3.983	3.64971e-05		gene_Mup13	2.432	0.0233353		gene_Arntl	2.244	0.00150806		gene_Acly	2.704	0.000146031
		gene_Tff3	3.546	4.15401e-09		gene_Per3_1	3.282	5.02622e-07		gene_Eda2r	3.934	2.33164e-23		gene_Ginm1_1	2.412	0.0191155		gene_Lars2	2.136	5.31796e-19		gene_Fasn	2.677	0.000131084
		gene_Bhlha15	3.298	5.5181e-07		gene_Mta1	3.169	0.000980665		gene_A930033H14Rik	3.704	7.23965e-08		gene_Derl3	2.354	0.0169375		gene_Gm15564	2.017	3.53232e-06		gene_Gm34911	2.675	0.000798145
		gene_Cxcl14	3.2	0.000462576		gene_Vars_1	3.144	0.0011653		gene_Gm39966	3.549	8.31179e-07		gene_Gm4956	2.221	2.95766e-16		gene_Hhex	2.003	0.0170516		gene_Gm31872	2.655	2.18211e-05
		gene_Mup19_1	2.985	0.0150573		gene_Ciart	2.999	0.000163499		gene_Gm42048	3.412	0.000210877		gene_Atg2a_1	2.217	0.0226274		gene_Sytl5	1.997	0.0149275		gene_Gssos2	2.637	0.000103576
		gene_Per1	2.978	0.000826911		gene_Gstp3_1	2.956	0.00884227		gene_Gm38455	3.381	1.94952e-07		gene_Mup7_1	2.179	0.00126558		gene_Cdkn1a	1.965	0.000390181		gene_Gm38467	2.625	0.00108128
		gene_Mta1	2.821	0.00427599		gene_Per1	2.937	0.000983308		gene_Psmg1	3.375	0.0187053		gene_Gm44507	2.173	0.00228107		gene_Gm32006	1.896	0.0275119		gene_Hamp2	2.617	2.29288e-15
		gene_Saa3	2.772	0.00948247		gene_Rn7sk	2.919	0.000316357		gene_Cyp4a10	3.314	0.000143641		gene_Arntl	2.172	0.00154107		gene_Gm36317	1.835	0.00818997		gene_Eif5a	2.609	0.00244508
		gene_Pgm2	2.77	0.00620931		gene_Gm39966	2.858	0.000514689		gene_Bhlhe41	3.114	1.66546e-07		gene_Dyrk1a_1	2.158	0.048603		gene_Tff3	1.814	0.000676633		gene_Uqcrc1	2.608	0.0372328
		gene_Sorcs2	2.741	0.00108975		gene_Vamp8	2.748	0.0306815		gene_Rgs16	3.042	0.000138913		gene_Mup15_1	2.123	0.0338861		gene_LOC115488317	1.808	0.0138653		gene_Gcc2	2.606	0.0494732
		gene_Entpd4b	2.738	0.0139284		gene_Mup19_1	2.633	0.037158		gene_Synm	2.976	4.51168e-09		gene_Gm37336	2.07	3.44044e-06		gene_Lcn12	1.652	0.000859489		gene_Sytl5	2.573	0.000411735
		gene_Ergic2_1	2.727	0.0128031		gene_Mup18	2.605	0.00934553		gene_Brd2_3	2.963	0.00203311		gene_Gm36317	2.033	0.00144966		gene_Nes	1.553	0.00113851		gene_G6pdx	2.557	0.000411735
		gene_Gm39583	2.671	0.000589964		gene_A930033H14Rik	2.582	0.000983308		gene_A4gnt	2.918	0.00859687		gene_Gsta2	2.01	8.09723e-06		gene_Asap2	1.539	0.000479085		gene_Gria3	2.54	0.000133926
		gene_Orm3	2.657	5.69293e-08		gene_LOC115489854	2.454	0.0129984		gene_Gm27252	2.917	3.28964e-27		gene_Gssos2	2.007	0.00460774		gene_Ccn2	1.482	0.000941491		gene_Thrsp	2.367	0.00205533
		gene_Ndufa7_1	2.565	0.0223347		gene_Ppp1ca_1	2.313	0.0184077		gene_Sorcs2	2.872	0.000113435		gene_Col27a1	1.977	3.22622e-12		gene_5730409K12Rik	1.476	0.0144028		gene_Cyp4a14	2.36	0.00257398
		gene_Mink1	2.387	0.00537253		gene_Gm39583	2.234	0.00707333		gene_Gm34854	2.787	6.54675e-05		gene_Gm30365	1.937	0.000955143		gene_Phlda3	1.462	2.70944e-05		gene_Gm42048	2.272	4.29157e-10
		gene_Cxcl1	2.279	6.65883e-05		gene_Gucy2c	2.195	0.000120369		gene_Ltc4s	2.777	1.30139e-07		gene_Paxx	1.857	4.75457e-09		gene_Nat8f5	1.443	0.0374077		gene_Cdkn1a	2.269	1.38616e-05
		gene_Gm34854	2.266	0.00575005		gene_Mink1	2.184	0.0131523		gene_Phlda3	2.716	2.54735e-16		gene_Hhex	1.846	0.0219433		gene_Grk5	1.432	0.0172699		gene_Phlda3	2.242	3.45488e-13
		gene_Rnf43_1	2.235	0.0466		gene_Gm15348	2.178	3.28978e-05		gene_Tef	2.715	2.23366e-17		gene_Nat8f5	1.838	0.00212788		gene_8030431J09Rik	1.406	0.00654127		gene_Gpam	2.227	2.18211e-05
		gene_Ciart	2.199	0.0120429		gene_Abhd18	2.175	0.000551135		gene_Lepr	2.573	9.95674e-21		gene_Mup14	1.812	0.0220987		gene_Rfx4	1.405	0.00508503		gene_Atp2b2	2.155	0.0015407
		gene_Hnrnpu_1	2.186	0.00273363		gene_Tapbp_2	2.146	0.032501		gene_Ipo8	2.56	0.0116285		gene_LOC115487079	1.812	0.0221979		gene_Gm30365	1.402	0.0482089		gene_Pstpip2	2.116	0.0437122
		gene_Gm15348	2.157	3.56893e-05		gene_Slc37a1	2.117	0.00019281		gene_Orm2	2.557	0.00234251		gene_Tubb2a	1.759	0.016698		gene_Mpzl1	1.387	0.00150806		gene_A330041J22Rik	2.068	8.00253e-05
		gene_Chrm3	2.143	0.000272337		gene_Tff3	2.022	0.00250557		gene_Wee1	2.555	1.17443e-15		gene_Tsc22d1	1.737	1.85555e-09		gene_Gm36264	1.377	0.000274722		gene_Cyp2a22	2.045	4.83648e-06
		gene_Asns	2.111	0.000166991		gene_Crybb3	2.004	0.0161393		gene_Pde6c	2.554	4.81355e-06		gene_Pdk4	1.731	0.00110813		gene_Dhrs9	1.374	0.0145552		gene_Gm31249	2.034	0.0139963
		gene_Gabarap_1	2.036	0.00856014		gene_Dnaic1	1.954	1.38224e-07		gene_A630034I12Rik	2.536	3.25556e-12		gene_Gm45941	1.706	0.00489317		gene_1110002J07Rik	1.362	0.00902768		gene_Eda2r	2.021	1.38508e-05
		gene_Nfasc	1.987	1.43065e-06		gene_Gm38847	1.93	1.38224e-07		gene_Alas1	2.509	0.000416893		gene_Hhip	1.697	9.1044e-05		gene_Eda2r	1.345	0.0151226		gene_Me1	2.002	0.000503889
		gene_March5_1	1.907	0.0215862		gene_Ccdc170	1.919	0.00252352		gene_Gm45941	2.501	7.77887e-19		gene_Sucnr1	1.691	8.08788e-14		gene_Gsta2	1.323	0.012604		gene_Gsta1	1.993	0.0470159
		gene_Dnaic1	1.904	2.61809e-07		gene_Socs3	1.874	1.13726e-06		gene_Asgr2_1	2.501	0.00551549		gene_Sytl5	1.667	0.0418486		gene_Col7a1	1.3	0.00399864		gene_Gstm3	1.981	0.000801728
		gene_Hp	1.899	1.07657e-06		gene_Usp2	1.865	0.00267394		gene_Rn7sk	2.427	0.00103394		gene_Ccdc69	1.641	0.0209478		gene_Eps8l1	1.283	0.0256648		gene_Pum1_2	1.975	0.0480656
		gene_Gucy2c	1.87	0.00176823		gene_Dnajc12	1.862	2.88529e-05		gene_2310034O05Rik	2.353	0.000928191		gene_Mup20_1	1.62	0.00816063		gene_Mthfr	1.282	0.0265539		gene_Acss2	1.974	0.000110471
		gene_Per3_1	1.831	0.0163017		gene_Gm35524	1.838	2.72363e-05		gene_Lcn2	2.324	0.00708592		gene_Ptgds	1.62	0.00935153		gene_Gm41999	1.275	0.00053682		gene_Cyp2b10	1.97	0.0150813
		gene_LOC115488029	1.776	0.0458233		gene_Mup9	1.806	0.00172973		gene_Gm1600	2.302	4.36443e-05		gene_Gm40444	1.608	0.00120278		gene_Defb1	1.27	0.0284804		gene_Acss2os	1.967	0.00120598
		gene_Isyna1	1.769	0.00106115		gene_Lrg1	1.786	9.07431e-06		gene_Atp6v0d2	2.293	4.5843e-09		gene_Chka	1.585	0.00104445		gene_Kmt2d	1.25	2.09621e-13		gene_Bcl6	1.907	2.32295e-06
		gene_Fam81a	1.76	4.73004e-05		gene_Lbp	1.784	2.39189e-05		gene_Ccne1	2.287	2.82636e-10		gene_Adamts7	1.559	5.30414e-09		gene_Gm33543	1.247	0.00911954		gene_Slc17a8	1.88	4.44496e-07
		gene_Cpne8	1.746	9.67482e-06		gene_LOC115488332	1.782	0.000181367		gene_Fgl1	2.267	4.13129e-06		gene_Mup20	1.557	0.0130309		gene_Rnf125	1.235	0.0213255		gene_Ccdc69	1.879	0.00542294
		gene_Atp11a	1.743	3.29582e-10		gene_Hp	1.778	6.93102e-06		gene_Gm31025	2.23	1.0926e-06		gene_Fam83f	1.522	0.00414068		gene_9130409I23Rik	1.202	0.00848492		gene_Pls1	1.848	0.000808591
		gene_Rad51b	1.663	0.00338652		gene_Rad51b	1.771	0.00139512		gene_LOC115489854	2.218	0.00863868		gene_Mup11	1.511	0.0391456		gene_Shank2	1.195	0.000203503		gene_LOC115488317	1.847	0.0069864
		gene_Pde6h	1.658	0.00108975		gene_Serpine1	1.753	0.0381047		gene_Maff	2.186	4.68665e-06		gene_9130409I23Rik	1.502	0.000210668		gene_Ppp1r3b	1.192	0.00959628		gene_Tubb2a	1.824	0.0119422
		gene_Rps10_1	1.654	0.0342137		gene_Serpina3n	1.751	1.51276e-05		gene_Gm38485	2.136	8.36222e-06		gene_Gm36264	1.501	2.03951e-05		gene_Gm37336	1.189	0.0411588		gene_Smoc2	1.819	0.00015093
		gene_Serpina3n	1.627	6.8386e-05		gene_Isyna1	1.712	0.00163638		gene_Ddias	2.13	1.25614e-06		gene_Ppp1r3b	1.474	0.000331556		gene_Smoc2	1.177	0.0450703		gene_Acaca	1.804	0.000411735
		gene_Myom3	1.585	0.00915071		gene_Bhlhe41	1.712	0.0214434		gene_Upp2	2.111	1.34419e-07		gene_Cry1	1.453	0.00219428		gene_Gm42048	1.17	0.00786432		gene_Pdk4	1.791	0.000714285
		gene_Gm35524	1.572	0.000732598		gene_LOC115486908	1.69	0.00326087		gene_Nrg4	2.083	3.80288e-06		gene_Gas7	1.45	4.07252e-05		gene_Sspo	1.165	0.0037869		gene_Lepr	1.736	0.000267757
		gene_Tsku	1.559	0.00578291		gene_Asns	1.656	0.00635908		gene_Gm36579	2.081	1.05104e-06		gene_Lcn12	1.445	0.00383592		gene_Gm41461	1.162	0.0376716		gene_4930452B06Rik	1.718	0.0167002
		gene_Itih4	1.558	7.52164e-07		gene_Gm46841	1.635	0.0326953		gene_Ttc25	2.079	0.0110902		gene_Slc13a2	1.44	0.0127861		gene_Dnmt3b	1.154	0.0388008		gene_Ccnd1	1.705	1.96709e-05
		gene_Hpx	1.541	7.87266e-06		gene_Gm12405	1.615	0.00139512		gene_Vars_1	2.04	0.0230604		gene_Lonrf3	1.428	0.0121974		gene_LOC115486436	1.151	0.0465437		gene_LOC115487079	1.684	0.0377427
		gene_Acnat2	1.518	0.00446348		gene_Orm3	1.613	0.00367584		gene_Cyp2a5	2.023	0.000107072		gene_Mpzl1	1.423	0.000652221		gene_Epb41l1	1.14	0.00643728		gene_Atp8b5	1.668	0.000195873
		gene_Lrg1	1.507	0.000338061		gene_Gm38388	1.566	0.000120369		gene_LOC115489444	2.014	0.000122425		gene_Gm31271	1.397	0.00394091		gene_Cry1	1.14	0.0395457		gene_Ddit4	1.661	0.00438523
		gene_Apcs	1.481	0.000647022		gene_Ltc4s	1.565	0.0281262		gene_Ergic2_1	2.003	0.0382818		gene_Gm15564	1.37	0.00475751		gene_Eln	1.136	0.000807482		gene_Hmgcr	1.653	0.000382008
		gene_Usp2	1.48	0.0320713		gene_Apcs	1.564	0.000247197		gene_Slc22a26	1.939	0.000344831		gene_Gm41999	1.361	9.1044e-05		gene_Slc17a8	1.13	0.0102686		gene_Mup-ps12_1	1.648	0.00744449
		gene_Pfkfb3	1.468	0.0172299		gene_Pde6h	1.559	0.00291958		gene_Por	1.915	1.03287e-16		gene_Etnppl	1.325	3.95904e-08		gene_Ugt1a9	1.121	0.000933627		gene_Acacb	1.637	0.00325333
		gene_Gm46133	1.447	0.00401911		gene_Lars2	1.556	2.65609e-06		gene_Errfi1_1	1.891	0.00171489		gene_Wnt9b	1.319	0.00744121		gene_Col27a1	1.115	0.000702389		gene_Lcn12	1.613	0.000765496
		gene_Gm38832	1.416	0.00044378		gene_Gm27252	1.512	1.24186e-06		gene_Gpcpd1	1.855	1.47937e-05		gene_Gpr12	1.318	0.0393291		gene_Gm38621	1.115	0.0284804		gene_Nes	1.612	0.000423944
		gene_Cyb561	1.416	3.89362e-06		gene_Nipal1	1.487	0.0378261		gene_Gm32202	1.828	2.82636e-10		gene_Gm19522	1.284	0.0169375		gene_LOC115487404	1.113	0.000414922		gene_Gm35219	1.605	0.0171694
		gene_Tifa	1.395	5.69293e-08		gene_Myom3	1.486	0.0168635		gene_Map2k6	1.823	4.57667e-10		gene_Car3	1.279	0.00371089		gene_Gm13657	1.099	0.0115077		gene_Aacs	1.557	0.00443755
		gene_Slc3a1	1.389	5.94822e-08		gene_Slc13a5	1.477	0.00410341		gene_B930025P03Rik	1.815	0.000225499		gene_Dhrs9	1.279	0.0190919		gene_Paxx	1.096	0.00346708		gene_Sgsm1	1.55	0.00046028
		gene_Fam25c	1.362	2.52067e-07		gene_Nucb2	1.448	0.00521359		gene_Ppp1r3g	1.813	0.00174073		gene_Tff3	1.276	0.0235236		gene_Adcy5	1.089	0.0121075		gene_Gsta2	1.531	0.00144023
		gene_Rn7s2	1.355	0.0164669		gene_LOC115489935	1.44	0.0067151		gene_Gm39583	1.809	0.0154293		gene_Slc17a8	1.271	0.00154346		gene_LOC105243300	1.083	0.0234395		gene_Stap1	1.501	0.0324259
		gene_Itih3	1.348	1.37799e-07		gene_Bmf	1.436	0.0392282		gene_Gm3255	1.802	5.1388e-05		gene_LOC115487218	1.271	0.00298965		gene_Gpat2	1.077	0.00417715		gene_Ltc4s	1.48	0.00235991
		gene_Dnajc12	1.307	0.00905261		gene_Gm30487	1.42	0.00221475		gene_Fmo2	1.767	6.89284e-07		gene_Mthfr	1.269	0.0186428		gene_Gm4956	1.073	0.000738788		gene_Gm37336	1.452	0.00340282
		gene_Alpk1	1.305	0.00106666		gene_Tes	1.419	0.0206476		gene_2810403D21Rik	1.755	7.14964e-06		gene_Gm35287	1.267	0.00605034		gene_Gm30842	1.058	0.00188858		gene_Gm13657	1.435	0.000147782
		gene_Gm27252	1.298	7.11129e-05		gene_Gm32540	1.411	0.000998929		gene_LOC115486954	1.7	0.002113		gene_Ache	1.256	0.00857802		gene_Abtb2	1.033	0.0229855		gene_Gm11827	1.422	0.00752275
		gene_Syne4	1.29	0.0351501		gene_Atp11a	1.406	9.46824e-07		gene_Nr1d2	1.694	8.61537e-11		gene_Mycn	1.256	0.0206946		gene_Ngfr	1.032	0.0125164		gene_Gm42226	1.402	0.000529934
		gene_Tsc22d3	1.266	0.0057756		gene_Gm15564	1.377	0.0135902		gene_Eif4ebp3	1.685	9.8978e-07		gene_Eps8l1	1.222	0.0244081		gene_Igfbp3	1.02	0.00666842		gene_1110002J07Rik	1.397	0.00400583
		gene_Gm32940	1.261	0.0244897		gene_Atp2b2	1.37	0.0104958		gene_Gria3	1.685	4.59626e-06		gene_Col7a1	1.216	0.00585333		gene_Lrfn3	1.02	0.0298094		gene_Lss	1.396	0.000411735
		gene_Gm12405	1.259	0.0266499		gene_B930025P03Rik	1.37	0.0261735		gene_Gm46773	1.67	4.9796e-05		gene_1110002J07Rik	1.196	0.0214607		gene_Loxl2	1.002	0.0234395		gene_Gm32064	1.392	0.025333
		gene_Orm1	1.244	0.000610545		gene_Tef	1.354	0.000230927		gene_Serpine1	1.656	0.0187934		gene_Gm33149	1.187	0.022889		gene_Hsd17b6	1	0.0282739		gene_Mcm6	1.37	0.00932278
		gene_Ifi27l2b	1.24	0.00145904		gene_Nos1ap	1.354	0.00117353		gene_Cxcl1	1.651	0.00231286		gene_Nes	1.186	0.0187254		gene_Cyp3a11	0.995	0.00959628		gene_9130409I23Rik	1.363	0.00104982
		gene_Gm32657	1.237	0.028121		gene_Itih4	1.333	4.8146e-05		gene_Coq10b	1.645	8.12468e-10		gene_Celsr1	1.181	0.00504978		gene_Hspg2	0.993	8.78304e-09		gene_Eps8l1	1.349	0.0098733
		gene_Serpina1e	1.234	0.000311764		gene_Gm12701	1.302	0.0348333		gene_4930452B06Rik	1.632	0.000238029		gene_Lrfn3	1.168	0.00519848		gene_Coq8a	0.993	0.00113851		gene_S1pr3	1.334	0.00647375
		gene_Slc13a3	1.233	9.44716e-07		gene_4933411K16Rik	1.298	0.0396184		gene_Klf13	1.621	1.84302e-11		gene_Dapk2	1.161	0.000371081		gene_Gmds	0.991	0.0142394		gene_Dusp14	1.326	0.00469205
		gene_Per2	1.222	2.52067e-07		gene_Gnat1	1.296	0.0441325		gene_Ankrd55	1.621	1.59093e-06		gene_Ecm1	1.159	8.09723e-06		gene_Cyp2c55	0.984	0.0278356		gene_Afp	1.317	0.0238132
		gene_Zfp9	1.203	0.000715828		gene_Saa4	1.279	0.000983308		gene_Gm35524	1.608	9.54492e-05		gene_Lhx2	1.148	0.00489337		gene_Map3k13	0.983	0.00596643		gene_Hhip	1.314	0.00510278
		gene_2310015A16Rik	1.189	1.11737e-06		gene_LOC115487216	1.279	0.0307802		gene_Tnfrsf10b	1.601	0.000265617		gene_Omd	1.146	0.000313988		gene_Serpinb6b	0.976	0.0276868		gene_Pklr	1.31	0.0327577
		gene_Mmd2	1.178	0.00102519		gene_Pfkfb3	1.275	0.0481514		gene_Slc41a3	1.59	1.1098e-05		gene_Heyl	1.136	0.00596625		gene_Col5a1	0.975	0.0128885		gene_Mrpl22	1.307	0.0344851
		gene_Gm32287	1.157	0.0171149		gene_Gm31262	1.254	0.031448		gene_Gm33543	1.584	3.02326e-06		gene_Gpat2	1.122	0.00150618		gene_Adamts5	0.967	0.0429823		gene_Afap1l2	1.304	0.0412033
		gene_Herpud1	1.126	0.000991077		gene_Upp2	1.248	0.0122086		gene_Orm3	1.582	0.00110514		gene_Slc25a35	1.107	0.0203364		gene_Gas7	0.962	0.0251887		gene_Ppp1r3b	1.293	0.00235991
		gene_Lbp	1.114	0.025691		gene_Gm36579	1.245	0.0236558		gene_Pfkfb3	1.578	0.00203311		gene_Adra2b	1.101	0.00127569		gene_Ces1d	0.947	0.0197985		gene_Gm46108	1.256	8.50123e-06
		gene_Enho	1.113	4.46929e-06		gene_Enho	1.231	2.54128e-07		gene_Mink1	1.559	0.0486322		gene_Reck	1.101	0.00425259		gene_Gm35591	0.932	0.0433784		gene_Aqp8	1.256	0.0437553
		gene_Capn8	1.109	0.00351658		gene_Gm32287	1.223	0.00954036		gene_Mafb	1.558	0.00238015		gene_Mup13_2	1.1	0.0301468		gene_Tmem14a	0.911	0.00113851		gene_Gm36419	1.245	0.000411735
		gene_S1pr5	1.106	0.00110845		gene_Cpne8	1.22	0.00664654		gene_Ccdc170	1.553	0.00703521		gene_Csad	1.095	0.000989243		gene_Etnppl	0.91	0.000986472		gene_Snai2	1.24	0.00280845
		gene_Gm32894	1.104	0.0472427		gene_Sdf2l1	1.218	0.000983308		gene_Gm31262	1.539	0.000891925		gene_Ethe1	1.093	2.39539e-06		gene_Itpr3	0.905	0.0395457		gene_Mmp2	1.239	0.000411735
		gene_Creld2	1.098	0.034609		gene_5930430L01Rik	1.205	0.0153126		gene_Sipa1l2	1.531	7.18655e-10		gene_Park7_1	1.088	0.00691655		gene_Mreg	0.904	0.0154702		gene_Tnfrsf11b	1.221	0.0037702
		gene_Ly6a	1.089	0.049948		gene_Por	1.194	2.65609e-06		gene_1700001L05Rik	1.527	2.0225e-10		gene_Fendrr	1.083	0.000421993		gene_Acmsd	0.904	0.018966		gene_Gpi1	1.207	0.00259619
		gene_Armcx4	1.089	0.00246108		gene_Slc41a2	1.188	0.00126403		gene_Brca1	1.525	1.55318e-06		gene_Igfbp3	1.075	0.00213416		gene_Crocc	0.903	0.00585882		gene_Ngfr	1.203	0.00117048
		gene_Slc41a2	1.088	0.00427599		gene_Slc7a5	1.183	0.00428272		gene_Slc5a6	1.505	1.40375e-11		gene_Coq8a	1.072	0.000204158		gene_Ntn1	0.893	0.0111561		gene_Pdzk1ip1	1.2	0.017378
		gene_Ildr2	1.076	9.4848e-07		gene_Acnat2	1.176	0.0458036		gene_Tox	1.498	0.000567599		gene_Mapk15	1.05	9.23244e-05		gene_Dbn1	0.884	0.0365937		gene_Ugt1a9	1.199	0.000198537
		gene_Tmc5	1.075	0.0265016		gene_Gm33543	1.172	0.00386668		gene_Gm38956	1.487	0.000275876		gene_Mark1	1.047	0.0267956		gene_Gm46108	0.882	0.00691611		gene_Gm6135	1.189	0.0266242
		gene_Lilr4b	1.074	0.0248356		gene_Gm7694	1.166	1.84609e-07		gene_Kif1c_1	1.477	0.0462796		gene_Gm13420	1.046	0.0229705		gene_Mmp2	0.879	0.0380812		gene_Rdh11	1.186	0.00429218
		gene_Sgk1	1.067	0.00106115		gene_Gm36572	1.166	0.0441784		gene_Gm3704	1.469	2.5795e-07		gene_Gstp1_1	1.042	0.0180706		gene_Trmt9b	0.875	0.0306904		gene_Eln	1.178	0.000274552
		gene_Fpr1	1.055	0.0123673		gene_Klf10	1.164	0.00117353		gene_Arhgef26	1.465	2.68395e-07		gene_Serpina12	1.032	0.0346197		gene_Rarb	0.872	0.0308874		gene_Tuba1a	1.173	0.00352898
		gene_Socs3	1.052	0.025691		gene_Il1rn	1.133	0.0125195		gene_Cyp7a1	1.442	7.9871e-06		gene_Aard	1.029	0.042948		gene_Sucnr1	0.868	0.00110758		gene_Pstpip2_1	1.165	0.00206055
		gene_LOC115489999	1.046	0.00118405		gene_Ildr2	1.127	2.54128e-07		gene_Trpm4	1.439	5.88024e-07		gene_Tcf21	1.026	0.00757912		gene_Cyp8b1	0.867	0.0251887		gene_Mvd	1.165	0.0176795
		gene_Sult2a7	1.044	0.0111984		gene_Itih3	1.123	2.88529e-05		gene_Dnaic1	1.437	6.91748e-05		gene_Eml6	1.022	0.0382667		gene_Inmt	0.861	0.0282739		gene_Map3k13	1.16	0.000359094
		gene_Mpeg1	1.042	3.76249e-06		gene_Brca1	1.122	0.00367584		gene_Gm30057	1.432	1.58201e-06		gene_Insig1	1.018	0.00309319		gene_Mamdc4	0.861	0.0496118		gene_Gm15564	1.152	0.0253909
		gene_Cers6	1.03	0.000646136		gene_Rnase4	1.111	2.65609e-06		gene_Hormad2	1.424	0.000817092		gene_1500015A07Rik	1.015	0.00184471		gene_Nid2	0.842	0.0213255		gene_Tgfbr2	1.145	0.0005019
		gene_Gm38847	1.023	0.023006		gene_Nfasc	1.094	0.0445571		gene_Gm15564	1.417	0.00243931		gene_Car1	1.01	0.0204758		gene_Fstl1	0.838	0.0464363		gene_Hmgcs1	1.135	0.0196316
		gene_Vill	1.023	0.00183714		gene_Trib3	1.087	0.0445571		gene_Caprin2	1.404	0.00591263		gene_Epb41l1	1.009	0.0143462		gene_Spry1	0.828	0.0212565		gene_Akap12	1.129	0.00346777
		gene_Sdf2l1	1.019	0.0104003		gene_Gm38832	1.083	0.0161393		gene_Cd1d2	1.401	9.34885e-07		gene_Gm31583	1.008	0.0170053		gene_Arhgef17	0.826	0.0145409		gene_Ralgps1	1.127	0.0130186
		gene_Ppl	1.017	3.80654e-06		gene_Serpina10	1.073	0.0011653		gene_Grem2	1.395	4.07779e-05		gene_LOC115487085	1.007	0.0422067		gene_Cdh1	0.823	0.000905786		gene_Mest	1.125	0.00449759
		gene_Sox9	1.014	0.0109859		gene_LOC115489102	1.071	0.0332769		gene_Gm46841	1.38	0.0367135		gene_Foxf1	1.006	0.00650675		gene_Fendrr	0.822	0.0229855		gene_Sema3c	1.113	0.0276079
		gene_Igkc	1.01	0.028747		gene_Slc16a5	1.056	0.0141068		gene_Gm36572	1.378	0.00238015		gene_Epha7	0.992	0.0331901		gene_Sema6c	0.813	0.0453421		gene_Gstt3	1.108	5.53952e-05
		gene_C1ql4	1.007	0.0218651		gene_Gm39157	1.039	0.0215362		gene_Pcsk4	1.371	1.72829e-06		gene_Ednra	0.984	0.00921363		gene_Omd	0.808	0.0380203		gene_Gask1a	1.102	0.0478291
		gene_Dsg1c	1.001	0.0232909		gene_Setd4	1.036	0.00738173		gene_Gm32287	1.371	0.000477926		gene_Hsd17b6	0.983	0.0208976		gene_Ecm1	0.803	0.00850122		gene_Wfdc1	1.094	0.0217213
		gene_Sema3e	0.999	0.0278578		gene_C3	1.035	0.000120369		gene_Cplane1	1.359	5.62743e-11		gene_Abtb2	0.977	0.0229705		gene_Lpl	0.79	0.0134748		gene_Gale	1.087	0.0367226
		gene_Amigo3	0.985	0.0170935		gene_LOC115489999	1.032	0.0014978		gene_Ccne2	1.349	2.20735e-05		gene_Mid1ip1	0.974	0.00297225		gene_Ethe1	0.784	0.00311489		gene_Gm31595	1.082	0.039729
		gene_Scn1b	0.977	3.91058e-05		gene_Sult2a7	1.031	0.0123555		gene_Large2	1.346	5.81169e-05		gene_Cdc42ep3	0.974	0.0243307		gene_Car14	0.778	0.000334819		gene_Cyp39a1	1.072	1.24613e-06
		gene_Ccdc134	0.962	0.00108975		gene_Slc3a1	1.028	0.000229513		gene_Junb	1.341	0.00580301		gene_Cyp3a11	0.973	0.00766491		gene_Ephx1	0.775	0.0124772		gene_Gm32856	1.071	0.00746824
		gene_Dnajb9	0.944	0.000610545		gene_Gm34014	1.025	0.0357896		gene_Wipf3	1.34	9.26241e-06		gene_Ces1d	0.972	0.00964014		gene_Gm35338	0.771	0.0416389		gene_Apoa4	1.069	0.00100618
		gene_Gm7694	0.944	5.70542e-05		gene_Orm1	1.021	0.00879058		gene_Osbpl5	1.334	4.2847e-07		gene_Spsb4	0.965	0.00490841		gene_Hand2	0.765	0.0251887		gene_Slco1a4	1.068	0.000540854
		gene_C3	0.94	0.000711033		gene_Gm38679	1.02	0.0277188		gene_Lpin1	1.334	0.00103139		gene_Gm11967	0.965	0.0206295		gene_Arhgap24	0.763	0.0241947		gene_Abcd2	1.057	0.0179486
		gene_Gm41949	0.937	0.043748		gene_Ang	1.016	3.08826e-05		gene_Klf10	1.333	2.09036e-05		gene_Nr1h5	0.964	0.00387162		gene_Tymp	0.761	0.0177983		gene_Slc1a5	1.054	0.0400556
		gene_Il1r1	0.933	0.00110547		gene_Il6ra	1.001	0.00707333		gene_Abcb1a	1.332	2.84274e-05		gene_Gm10865	0.957	0.0317947		gene_Cldn1	0.733	0.00591401		gene_Tmem14a	1.052	5.84204e-05
		gene_Rasgef1b	0.927	0.0405934		gene_Cyp4a32	1	0.0271572		gene_5930430L01Rik	1.323	0.00130281		gene_Nbeal2	0.942	0.00490841		gene_Gata4	0.718	0.0379798		gene_Aard	1.051	0.0358042
		gene_Mustn1	0.912	0.048366		gene_Lepr	0.996	0.00500906		gene_Lars2	1.319	3.09208e-05		gene_Rspo3	0.942	0.00988036		gene_Gldc	0.717	0.00268722		gene_Mcm3	1.05	0.030519
		gene_Stbd1	0.907	0.000300689		gene_Gm30057	0.996	0.00635908		gene_Gys2	1.318	2.49614e-09		gene_Ngfr	0.94	0.0198387		gene_Adgrl1	0.712	0.00936576		gene_Prss8	1.046	0.0248266
		gene_Fam47e	0.905	1.03979e-07		gene_Gm16174	0.984	0.010547		gene_Gucy2c	1.306	0.0208011		gene_Cyp2c55	0.939	0.0260642		gene_Rfxank	0.711	0.0298895		gene_Fstl1	1.038	0.00370077
		gene_Hc	0.903	1.38296e-06		gene_Hpx	0.983	0.0153126		gene_Slc20a1	1.301	2.85293e-06		gene_Ednrb	0.937	0.00154346		gene_9030622O22Rik	0.709	0.00947119		gene_Rerg	1.033	0.0111739
		gene_Mup2	0.9	0.0125169		gene_Gm35601	0.982	0.0098333		gene_Slco1a4	1.292	1.69753e-08		gene_Lrat	0.936	0.0113406		gene_Prelp	0.708	0.0030077		gene_Gstm1	1.032	0.000303534
		gene_St3gal5	0.886	0.000115587		gene_Gnat2	0.957	0.0184688		gene_Dio3os	1.292	0.00535758		gene_Phlda3	0.935	0.0182225		gene_Src	0.708	0.0370969		gene_1810008I18Rik	1.032	0.00532648
		gene_Lars2	0.883	0.0308374		gene_Cyb561	0.954	0.0067151		gene_Rere	1.291	0.00727058		gene_Bmp5	0.935	0.0215593		gene_Gm30784	0.699	0.00868835		gene_Arhgef17	1.026	0.000540854
		gene_Tedc2	0.883	0.00187175		gene_Wipf3	0.95	0.0111901		gene_LOC115486908	1.289	0.0157117		gene_Gm12909	0.933	1.79024e-05		gene_Pxdn	0.694	0.0245534		gene_Gucy1a1	1.023	0.0104397
		gene_Hbb-b2	0.867	0.010863		gene_Glt1d1	0.94	1.03687e-05		gene_H2-T10	1.282	0.00640178		gene_Adamts5	0.932	0.0368392		gene_Abca8a	0.691	0.0183378		gene_Pmvk	1.02	0.00632936
		gene_Vasn	0.867	0.0033908		gene_Csf2rb2	0.938	0.0381665		gene_Ankrd12	1.278	1.53366e-08		gene_Nid2	0.929	0.00494626		gene_Eppk1	0.69	0.0213411		gene_Col5a1	1.016	0.00523372
		gene_6430548M08Rik	0.859	0.00703105		gene_Prelid2	0.933	0.00513372		gene_Rn7s2	1.278	0.00752096		gene_Inmt	0.924	0.00935453		gene_Dcn	0.689	0.0234395		gene_LOC115487218	1.014	0.0264201
		gene_Icam1	0.858	7.87266e-06		gene_Steap4	0.904	0.00951637		gene_Chaf1b	1.271	0.000928191		gene_Dock6	0.923	0.000128852		gene_Zfhx3	0.686	0.000537299		gene_Npr3	1.003	0.011113
		gene_Gm16174	0.856	0.0383384		gene_Gm3704	0.904	0.0121742		gene_Gm41949	1.255	0.00036105		gene_Shank2	0.921	0.00570257		gene_Smarcd1	0.68	0.0453421		gene_Sc5d	1.002	0.00257398
		gene_Gm15998	0.851	0.02227		gene_Hsp90b1	0.899	0.000247724		gene_Gm12701	1.255	0.0141796		gene_Gm41637	0.915	0.00297225		gene_Slc45a3	0.678	0.0483757		gene_Acat2	0.999	0.00338174
		gene_C8a	0.849	0.000210314		gene_Slc13a3	0.895	0.00126621		gene_Ripor3	1.25	0.00210492		gene_Islr	0.915	0.040219		gene_Gm19696	0.676	0.00278265		gene_Col4a5	0.999	0.00599261
		gene_Mrgpre	0.842	0.0378618		gene_Jak3	0.888	0.000551135		gene_Tbc1d30	1.247	8.39234e-05		gene_Dcn	0.914	0.000414587		gene_Gm12909	0.673	0.00844563		gene_Ntn1	0.993	0.00197213
		gene_Rnase4	0.839	0.00117636		gene_Cyp2c39	0.884	0.019202		gene_Snhg15	1.247	0.000699442		gene_Gm35591	0.913	0.0325968		gene_Dock6	0.668	0.0182806		gene_Acsl5	0.99	0.00138009
		gene_Hbb-b1	0.836	0.0126351		gene_Cyp39a1	0.881	3.28978e-05		gene_Ube2ql1	1.247	0.00456364		gene_Hand2	0.909	0.00249432		gene_Zfp668	0.668	0.0319942		gene_Lama1	0.989	0.00407665
		gene_Arfgap3	0.836	0.0111833		gene_Mup2	0.877	0.0158239		gene_Pitpnc1	1.242	3.52654e-09		gene_Stx1b	0.908	0.0471419		gene_Cyp39a1	0.664	0.0122448		gene_Tkfc	0.972	0.0253036
		gene_Jak3	0.836	0.00130742		gene_Cers6	0.875	0.00635908		gene_Abhd18	1.242	0.0463059		gene_Cyp8b1	0.9	0.0113406		gene_Hnf1aos1	0.659	0.00101507		gene_Ptgr1	0.969	0.00785439
		gene_Tfrc	0.81	0.0012194		gene_2310067E19Rik	0.87	0.0466443		gene_Gm38847	1.236	0.000622761		gene_Ppp1r1b	0.899	0.0137396		gene_Pth1r	0.649	0.038908		gene_Tbc1d31	0.969	0.011473
		gene_Syvn1	0.796	0.0159552		gene_Gm41549	0.865	0.0487795		gene_Smoc2	1.236	0.00365317		gene_Serpina1e	0.895	0.0426955		gene_Syne1	0.648	0.0241947		gene_Gm13420	0.967	0.0402311
		gene_Banp	0.785	0.00442755		gene_Ripor2	0.864	0.0147179		gene_Zyg11a	1.23	0.00159818		gene_Gm19696	0.888	8.4131e-06		gene_Svil	0.639	0.0126971		gene_Dbn1	0.966	0.00983322
		gene_Il18bp	0.777	0.0474112		gene_Spry4	0.86	0.0099795		gene_Gm35071	1.229	0.00867888		gene_Gm32840	0.888	0.0220987		gene_Abca2	0.631	0.000261672		gene_Evc	0.965	0.00660532
		gene_Manf	0.774	0.0156826		gene_Map2k6	0.86	0.0271828		gene_Hhipl1	1.213	0.0182286		gene_Adgrv1	0.887	0.0442889		gene_Lpin3	0.63	0.00753591		gene_Heyl	0.962	0.0281892
		gene_Rbp1	0.774	0.0150573		gene_Nr1d2	0.85	0.0106499		gene_Gm21885	1.207	1.32291e-06		gene_2310015A10Rik	0.879	0.0356718		gene_Sdr9c7	0.628	0.00539632		gene_Gm35591	0.958	0.0226163
		gene_Steap4	0.773	0.0396858		gene_2900005J15Rik	0.85	0.0254393		gene_Ifi27l2b	1.204	0.000525118		gene_Npr3	0.876	0.0360623		gene_Hsd3b3	0.628	0.0272349		gene_Ddit4l	0.954	0.0370316
		gene_Entpd7	0.766	0.02833		gene_Nlrc5	0.847	0.00135652		gene_Stbd1	1.203	3.75807e-08		gene_Ppp1r3c	0.872	0.0152575		gene_Akr1d1	0.623	0.0483757		gene_Mcm2	0.954	0.0479095
		gene_Tmem176a	0.749	0.000209886		gene_Gm8883	0.832	4.65866e-07		gene_Gnat1	1.201	0.0252692		gene_Ccbe1	0.87	0.0448039		gene_Itpkb	0.617	0.0145594		gene_Ttll3	0.95	0.0468958
		gene_Tspyl2	0.743	0.0130364		gene_Cd1d2	0.832	0.0296156		gene_Slc7a4	1.198	4.1924e-05		gene_Mreg	0.868	0.0147512		gene_Plvap	0.613	0.0274486		gene_Ccbe1	0.949	0.023432
		gene_Hyou1	0.739	0.0324199		gene_Fgb	0.826	0.0184688		gene_Cers6	1.196	5.37848e-06		gene_Gclc	0.866	0.0165943		gene_Spen	0.612	0.00049426		gene_Cadm3	0.945	0.0175735
		gene_Ccdc57	0.735	0.00568915		gene_Gm31418	0.822	0.0408259		gene_Mthfd1l	1.194	0.000499259		gene_Rarb	0.864	0.0217482		gene_Sh3pxd2a	0.602	0.0275119		gene_Inmt	0.939	0.00779082
		gene_Aldh3b1	0.732	0.0134424		gene_Cables1	0.817	0.0158239		gene_Gm16638	1.184	0.0241703		gene_Car14	0.86	1.94458e-05		gene_Adamts10	0.599	0.0241947		gene_Gm33318	0.938	0.00615928
		gene_Cfh	0.732	0.00924327		gene_Bcl2l11	0.814	0.0230603		gene_Bmf	1.183	0.0483324		gene_Fhl1	0.858	0.0301468		gene_Ehd3	0.597	0.00652639		gene_Gbe1	0.933	9.32632e-05
		gene_Txndc11	0.713	6.88548e-06		gene_Cnmd	0.796	0.0158239		gene_Trib3	1.177	0.00703537		gene_Hba-a1	0.854	0.00184471		gene_Sod3	0.594	0.0276447		gene_Pde3a	0.932	0.0253036
		gene_Tspan4	0.705	0.0103139		gene_Ppfibp1	0.785	0.0272486		gene_Vill	1.173	3.11597e-05		gene_Gm42067	0.853	0.0257061		gene_Gsta3	0.59	0.0342986		gene_Gsta4	0.927	0.00202312
		gene_Qsox1	0.705	0.000462576		gene_Cyp3a13	0.782	0.00150861		gene_4933411K16Rik	1.172	0.0277818		gene_Clcn6	0.853	0.0338094		gene_Cela1	0.587	0.0145409		gene_D130043K22Rik	0.927	0.00457611
		gene_Dynll1	0.704	0.0142756		gene_Slc39a14	0.78	0.000983308		gene_Mtss1	1.169	8.05659e-09		gene_Ephx1	0.845	0.00304997		gene_Leo1	0.586	0.027918		gene_Dock6	0.92	0.000150789
		gene_Inf2	0.699	2.56538e-05		gene_Nat8f2	0.775	0.00602696		gene_Csrnp1	1.166	0.00184511		gene_Nrxn1	0.845	0.0204147		gene_Ankrd33b	0.585	0.00173788		gene_Celsr1	0.918	0.0437122
		gene_St3gal4	0.696	0.0359416		gene_Gm15998	0.774	0.043596		gene_Per2	1.16	2.38178e-07		gene_Oaz1-ps	0.839	0.00874123		gene_Ccl9	0.575	0.00207656		gene_Robo1	0.916	0.0308779
		gene_Tbc1d24	0.696	0.00182202		gene_Inf2	0.769	1.92553e-06		gene_Rad51b	1.158	0.0292161		gene_Vegfd	0.836	0.0342879		gene_Psen2	0.564	0.0335183		gene_Gdf2	0.912	0.00107834
		gene_Slc17a9	0.695	0.00915071		gene_Rpap3	0.767	8.95704e-05		gene_Srrm4os	1.143	0.03394		gene_Reln	0.832	0.00438517		gene_Kcp	0.559	0.0251887		gene_Lars2	0.91	0.00090409
		gene_Inpp5a	0.686	0.0364809		gene_Fga	0.766	0.0158239		gene_Btbd19	1.142	0.000505533		gene_Gsta4	0.831	0.00719617		gene_Ankrd52	0.557	0.00643728		gene_Gm41999	0.9	0.0214507
		gene_Piga	0.683	0.0120659		gene_Gm12354	0.761	0.0155144		gene_Atp8b5	1.138	1.64708e-08		gene_Rgs5	0.828	0.00027499		gene_Lrp5	0.556	0.0234234		gene_Ecm1	0.897	0.00129032
		gene_Itga7	0.681	3.56893e-05		gene_Klhdc7a	0.757	0.000998929		gene_Gm36749	1.13	0.0383937		gene_LOC115487404	0.826	0.0124536		gene_Dot1l	0.554	0.00936576		gene_Adcy5	0.892	0.0423326
		gene_Nfxl1	0.677	0.00510241		gene_Pdia4	0.755	0.00623468		gene_Abcd2	1.122	0.00515905		gene_Ntn1	0.821	0.0162118		gene_Col4a2	0.546	0.0457079		gene_Ap1s3	0.889	0.0395781
		gene_Tmem39a	0.666	0.00113845		gene_Klf13	0.755	0.0165167		gene_Gm26588	1.121	0.000154122		gene_Tuba4a	0.82	0.0187254		gene_Madd	0.531	0.00301871		gene_Adamts1	0.887	0.00826588
		gene_Tmem176b	0.664	0.00118405		gene_Syne3	0.75	0.0337174		gene_Il6ra	1.12	0.000372705		gene_Gm30842	0.82	0.0204758		gene_Dock8	0.528	0.0306833		gene_Clcn6	0.886	0.0251159
		gene_Kcnc3	0.663	0.00736751		gene_Dnajb11	0.734	0.00116524		gene_Gm38832	1.117	0.00302494		gene_TrnT	0.82	0.0245453		gene_Col5a3	0.527	0.0416335		gene_Hand2	0.882	0.0036091
		gene_Cp	0.662	0.00647436		gene_Gimd1	0.722	0.0494254		gene_Syne3	1.115	4.14567e-05		gene_Sema6c	0.813	0.0296793		gene_Szt2	0.521	0.043561		gene_Itpr3	0.882	0.0303343
		gene_Ficd	0.657	0.00538285		gene_Fgg	0.719	0.0206394		gene_Gm7694	1.113	1.32454e-07		gene_Gm13889	0.813	0.0346197		gene_Itih5	0.521	0.0436357		gene_Acsl4	0.878	0.00122824
		gene_Serpina11	0.657	0.00193363		gene_Calr	0.713	0.000810803		gene_Gm16576	1.112	0.0093715		gene_Svil	0.812	0.000301741		gene_Setd1a	0.52	0.00101238		gene_LOC105244102	0.877	0.0270735
		gene_Creb3l2	0.656	0.0022004		gene_E130102H24Rik	0.711	0.0191404		gene_Zfp970	1.109	0.000749563		gene_Mup3	0.81	0.0169375		gene_Foxp1	0.519	0.00988431		gene_Gm32063	0.872	0.0051965
		gene_Mtss1	0.653	0.0118187		gene_Slc8b1	0.698	0.031448		gene_Lrp4	1.107	1.21313e-07		gene_Tjp3	0.809	0.00546148		gene_Gcn1	0.515	0.00173788		gene_Dhcr7	0.869	0.0184607
		gene_Cad	0.652	0.00937188		gene_Gm30097	0.697	0.0040404		gene_Gm36129	1.107	0.0445034		gene_Eln	0.808	0.0269594		gene_Mmab	0.508	0.0360529		gene_Ephx1	0.857	0.00248282
		gene_C9	0.646	0.0101706		gene_Cpsf4l	0.697	0.0477175		gene_Cpeb1	1.106	0.000477926		gene_Pxdc1	0.8	0.00127379		gene_Tnrc18	0.506	0.0139395		gene_Papss2	0.856	0.000370394
		gene_Txlna_1	0.645	0.00271248		gene_Pitpnm2	0.696	2.1387e-05		gene_2310067E19Rik	1.106	0.00116978		gene_Gdf2	0.799	0.00595699		gene_Arap3	0.504	0.0385416		gene_Fhl1	0.853	0.0311859
		gene_Serping1	0.641	0.00192508		gene_Stat3	0.696	8.95704e-05		gene_LOC115489102	1.104	0.00706508		gene_Mug-ps1	0.797	0.0125789		gene_Bgn	0.492	0.0419183		gene_Nqo1	0.852	0.010183
		gene_Ang	0.638	0.0295757		gene_Tspan4	0.695	0.0114084		gene_Glt1d1	1.103	1.19287e-08		gene_Srebf1	0.797	0.0265743		gene_Il11ra1	0.491	0.00850764		gene_Svil	0.849	0.000150789
		gene_LOC115490128	0.629	0.0150573		gene_Pdia3	0.687	0.000810712		gene_Klhdc7a	1.102	1.5879e-08		gene_Plxna2	0.791	0.00109585		gene_Cpsf1	0.488	0.000286296		gene_Sec31b	0.849	0.00100671
		gene_Lhx6	0.628	0.00634219		gene_Serpina3m	0.681	0.00361983		gene_Gm32511	1.102	0.000650242		gene_Hbb-bs	0.791	0.00210291		gene_Scarf1	0.482	0.0131651		gene_Pygl	0.846	0.00291145
		gene_Usp36	0.628	0.000212342		gene_Il1r1	0.678	0.0374965		gene_Bhlhb9	1.099	4.21839e-05		gene_Angptl6	0.789	0.000139355		gene_Tcf20	0.479	0.000738788		gene_Cdcp1	0.845	0.0236608
		gene_Ttbk1	0.626	0.0354509		gene_Slc22a4	0.676	0.0109444		gene_Chac1	1.097	0.00568181		gene_Kcp	0.786	0.00016145		gene_Fam222b	0.471	0.0426817		gene_Bmp5	0.841	0.0460198
		gene_Tmed3	0.622	0.0116411		gene_Retreg1	0.675	0.0114084		gene_Lnx1	1.097	0.00815572		gene_TrnI	0.783	0.00190451		gene_Mef2d	0.466	0.0445899		gene_Gja5	0.84	0.0497526
		gene_Fndc3b	0.616	0.00575005		gene_Pitpnc1	0.675	0.0124385		gene_Pls1	1.094	0.00704674		gene_Sc5d	0.781	0.0300883		gene_Kmt2b	0.465	0.00773261		gene_Slc17a4	0.835	0.0219245
		gene_Slc30a5	0.612	4.92568e-06		gene_N4bp2l1	0.673	0.0385945		gene_Gm19619	1.093	0.00429473		gene_Fmnl3	0.78	0.0110104		gene_Sugp2	0.461	0.0137004		gene_Mmrn2	0.833	0.00231311
		gene_Cpb2	0.604	0.00393696		gene_Gm32701	0.669	0.0193985		gene_Gm14403	1.092	0.000297596		gene_Pth1r	0.779	0.00432373		gene_Zmynd8	0.445	0.00753591		gene_Tlcd1	0.83	0.000974781
		gene_Nolc1	0.598	0.0115826		gene_Eppk1	0.667	0.000265423		gene_Il15	1.089	0.00528357		gene_Ankrd23	0.779	0.0215059		gene_Tln1	0.436	0.0294756		gene_Gm34777	0.826	0.0462089
		gene_C8b	0.595	0.00510241		gene_4930581F22Rik	0.667	0.0031886		gene_Socs3	1.085	0.00506865		gene_Papln	0.77	0.00999898		gene_Cep164	0.433	0.0245491		gene_Alb	0.823	0.0237769
		gene_Alpl	0.591	4.92568e-06		gene_Ttc41	0.662	0.0219974		gene_Nampt	1.081	3.30771e-12		gene_Tnfaip2	0.768	0.0289047		gene_Leng8	0.428	0.0492636		gene_Aldob	0.823	0.0389912
		gene_Ambp	0.589	0.0128031		gene_Klb	0.66	0.0434661		gene_Rnf145	1.081	4.67545e-09		gene_Cyp2c54	0.767	0.0046488		gene_AI661453	0.427	0.0305862		gene_Sucnr1	0.818	0.00172635
		gene_Serpina3m	0.587	0.0195543		gene_Ctsc	0.659	0.0199215		gene_Serpina3n	1.081	0.00637961		gene_E330011O21Rik	0.76	0.0337927		gene_Hcfc1	0.426	0.00987812		gene_Serpinh1	0.818	0.049063
		gene_Vtn	0.587	0.0106592		gene_Cp	0.658	0.0067457		gene_Bhlhe40	1.075	4.51128e-06		gene_Susd4	0.758	0.000358809		gene_Arid1a	0.425	0.0305862		gene_Gstm4	0.817	0.00601248
		gene_Cyp39a1	0.584	0.0195126		gene_Bhlhe40	0.655	0.0327193		gene_St3gal5	1.072	1.67844e-07		gene_Psen2	0.758	0.000661924		gene_Zfp335	0.424	0.0276447		gene_Pth1r	0.816	0.00235991
		gene_Nabp1	0.578	0.0383384		gene_Ddi2	0.655	0.0378261		gene_Nos1ap	1.072	0.00543609		gene_Syt3	0.758	0.0208976		gene_Ggnbp1	0.424	0.0280218		gene_Aen	0.813	0.000969904
		gene_As3mt	0.57	0.00107717		gene_Pced1b	0.652	0.0466492		gene_Nr1d1	1.071	0.0427747		gene_Rwdd3	0.755	0.00691655		gene_Pde9a	0.422	0.0415978		gene_Fmo1	0.812	4.92973e-06
		gene_Armcx3	0.568	0.0369888		gene_Ppl	0.648	0.0132991		gene_Hlf	1.065	3.23523e-09		gene_Dtx4	0.754	0.0298234		gene_Ints1	0.395	0.0296311		gene_Gm41021	0.81	0.0357248
		gene_Ero1lb	0.566	0.00362927		gene_Gm35993	0.648	0.0296156		gene_Bcl2l11	1.065	0.000188455		gene_Mtss2	0.749	0.0269716		gene_Clasrp	0.394	0.00860568		gene_Cyp2c38	0.803	0.0406846
		gene_Slc39a14	0.564	0.0383384		gene_Fmo4	0.647	0.0297807		gene_Camk2b	1.064	1.82872e-14		gene_Lzts2	0.747	0.00446942		gene_Srcap	0.383	0.0143764		gene_Ednrb	0.801	0.00966639
		gene_Dnajb11	0.551	0.0320713		gene_Fam47e	0.642	0.000742131		gene_P2rx3	1.051	0.000314412		gene_Cela1	0.746	0.00038365		gene_Zc3h4	0.382	0.00414823		gene_Frmd4b	0.801	0.0372049
		gene_Wnt5b	0.55	0.0458233		gene_Syt1	0.638	0.0419129		gene_Gm38679	1.048	0.00616099		gene_Slco1a4	0.742	0.0315408		gene_Taok2	0.382	0.0491821		gene_LOC115486493	0.797	0.0452676
		gene_Hnf4a	0.55	0.00249736		gene_Trim24	0.632	0.012087		gene_Cnmd	1.044	8.32098e-05		gene_Adgrl1	0.741	0.00382551		gene_Yif1b	0.362	0.0272349		gene_Lactb2	0.796	0.00129032
		gene_Vps37c	0.548	0.00414883		gene_Cfh	0.628	0.0348333		gene_Zfp526	1.044	0.000354929		gene_Spry1	0.739	0.034202		gene_Rexo1	0.335	0.0246272		gene_Gm17753	0.796	0.00166774
		gene_B4galt5	0.545	0.0354112		gene_Dnajc3	0.627	0.0029324		gene_Il15ra	1.042	1.32454e-07		gene_Cdh1	0.737	0.00280067		gene_Snap29	-0.322	0.0280218		gene_Gm26588	0.796	0.0403488
		gene_Cadm4	0.538	0.0266499		gene_Hyal1	0.625	4.35996e-05		gene_Amer2	1.042	0.0279081		gene_Cldn1	0.737	0.00345946		gene_Cln5	-0.347	0.0426817		gene_Cers4	0.794	0.0395771
		gene_Pros1	0.538	0.00293072		gene_As3mt	0.624	0.000228961		gene_1700029J07Rik	1.04	0.00421479		gene_Lars2	0.737	0.0113406		gene_Akt1	-0.36	0.0322264		gene_Snrk	0.793	1.46801e-05
		gene_Cd302	0.537	0.00787284		gene_Pdia6	0.624	0.0031886		gene_Gal3st1	1.04	0.0048962		gene_Arhgef17	0.737	0.0267956		gene_L3hypdh	-0.375	0.0119813		gene_Dlat	0.791	0.00079223
		gene_Tle3	0.531	0.00708254		gene_Gm38456	0.623	0.02465		gene_Tert	1.032	1.44979e-05		gene_Hbb-bt	0.737	0.0301468		gene_Rfc2	-0.38	0.0374214		gene_Insig1	0.789	0.0340814
		gene_Mgat2	0.529	0.00197021		gene_LOC102631757	0.623	0.0286265		gene_Dedd2	1.03	6.78697e-05		gene_Pxdn	0.733	0.00921363		gene_Ccdc6	-0.386	0.0170516		gene_Nrxn1	0.788	0.0344352
		gene_Chordc1	0.528	0.0442698		gene_Wnt5b	0.619	0.0162238		gene_Klf1	1.03	0.000949258		gene_Abcc9	0.729	0.000166712		gene_Tspo	-0.392	0.0298094		gene_Exoc4	0.786	8.56044e-06
		gene_Raph1	0.528	0.0127801		gene_Prlr	0.618	0.0165704		gene_Tmtc2	1.029	1.10904e-07		gene_Gldc	0.723	0.00150059		gene_Susd6	-0.394	0.0241802		gene_Tmem200b	0.783	0.0159167
		gene_Wfdc21	0.523	0.00790179		gene_Shroom3	0.597	0.00069755		gene_Rev1	1.023	4.21063e-12		gene_Cryl1	0.722	0.00545285		gene_Rp9	-0.404	0.0261818		gene_Scap	0.782	0.00206055
		gene_Shroom3	0.523	0.00454132		gene_Hc	0.597	0.00558347		gene_Smad9	1.021	0.000212027		gene_Hsd3b2	0.72	0.0151096		gene_Tmem87b	-0.411	0.0101538		gene_Akr1d1	0.778	0.00370077
		gene_Eef2k	0.522	0.00507491		gene_Spata2l	0.597	0.0252505		gene_Pim3	1.021	0.000293595		gene_Tcf7l1	0.712	0.00686331		gene_Helb	-0.417	0.0359903		gene_Gucy1b1	0.778	0.0429488
		gene_Spsb4	0.52	0.0221589		gene_Slc23a2	0.594	0.0337968		gene_Tesmin	1.02	0.0165442		gene_Als2cl	0.702	0.00114145		gene_Ptpn1	-0.435	0.0465437		gene_Ehd2	0.771	0.0238132
		gene_Alg2	0.516	0.0347536		gene_Irf2bpl	0.593	0.00814296		gene_Il1r1	1.019	4.98505e-05		gene_Smarcd1	0.7	0.0235236		gene_Ddx28	-0.438	0.0354228		gene_Fkbp14	0.767	0.00935126
		gene_Ttpal	0.511	0.0310241		gene_Prg4	0.592	0.0392282		gene_Nr1i3	1.018	0.000873348		gene_Zfand4	0.695	0.0287201		gene_Lrrc42	-0.439	0.0301063		gene_Rmdn2	0.766	3.39471e-05
		gene_Esr1	0.51	0.0266499		gene_Slc38a2	0.589	0.00211367		gene_Cpsf4l	1.012	0.000178354		gene_Acap1	0.692	0.0448243		gene_Gtf2a2	-0.44	0.0127299		gene_Acsl3	0.765	0.0140399
		gene_Tmem41a	0.505	0.0263575		gene_Plekhg5	0.589	0.0468312		gene_Gm10614	1.005	0.00579599		gene_Cyp2j9	0.691	0.00535775		gene_Nxpe2	-0.445	0.0215853		gene_Khk	0.764	0.0275622
		gene_Nrbp2	0.504	0.0109125		gene_Mpeg1	0.588	0.034938		gene_Gm38440	1	0.019227		gene_Gsta3	0.69	0.00489517		gene_Slc39a1	-0.447	0.0336275		gene_Zfp750	0.763	0.0182874
		gene_Fetub	0.503	0.00654495		gene_Pcsk5	0.577	0.0438162		gene_Trim24	0.999	4.69114e-07		gene_Ces2a	0.689	0.0107335		gene_Tmem120a	-0.454	0.0122448		gene_Sparc	0.762	0.00178889
		gene_Alg8	0.502	0.0296379		gene_Chd3	0.576	0.00407706		gene_Narf	0.997	1.99779e-07		gene_Tmem14a	0.686	0.0211254		gene_Prr16	-0.458	0.0370969		gene_Trim7	0.76	0.0216365
		gene_Stat3	0.501	0.0128031		gene_Raph1	0.574	0.00489347		gene_Gm29856	0.997	0.0283343		gene_Kifc3	0.683	0.0109387		gene_Plpp2	-0.473	0.0305699		gene_Gm30784	0.759	0.0019409
		gene_Pdia5	0.499	0.0223347		gene_Narf	0.571	0.0225021		gene_Kcnab3	0.995	0.027163		gene_Cited2	0.679	0.00397295		gene_Camk2n1	-0.473	0.0336273		gene_Camk1d	0.759	0.00925221
		gene_BC024978	0.493	0.00139647		gene_Nrbp2	0.57	0.00228436		gene_Exoc4	0.994	5.02175e-14		gene_Spc24	0.676	0.00700399		gene_Skap2	-0.477	0.0144986		gene_Tceal8	0.754	0.00880002
		gene_Cfi	0.487	0.0113352		gene_Kmt2d	0.568	0.00190891		gene_Foxp2	0.994	0.00708592		gene_Cyp2c37	0.676	0.0195007		gene_Cadps2	-0.478	0.00715105		gene_Gimap8	0.751	0.0344851
		gene_Tacc2	0.485	0.0396133		gene_Slc35g1	0.568	0.0473621		gene_Txndc16	0.991	4.59174e-05		gene_Tmie	0.675	0.00334409		gene_Ubb	-0.485	0.0342986		gene_Flna	0.75	0.006255
		gene_Nop2	0.484	0.0241663		gene_Cad	0.566	0.0329055		gene_E230016M11Rik	0.987	0.00455041		gene_Prelp	0.675	0.00371125		gene_Pdia5	-0.501	0.0138653		gene_Lmntd2	0.746	0.0429488
		gene_Nck1	0.48	0.011224		gene_St3gal5	0.565	0.0405732		gene_C730036E19Rik	0.986	0.030385		gene_Cyp2c29	0.673	0.0394317		gene_Jade1	-0.503	0.0215853		gene_Adamtsl4	0.744	0.0253036
		gene_Crym	0.478	0.0405034		gene_Plekhg3	0.56	0.0122086		gene_Crym	0.985	4.77086e-09		gene_Plvap	0.671	0.00719617		gene_Tle3	-0.507	0.0465437		gene_Src	0.739	0.0159329
		gene_Dop1b	0.477	0.0109859		gene_Urad	0.556	0.0029324		gene_Hmcn2	0.981	0.000375527		gene_Lpl	0.669	0.0354317		gene_Ppm1l	-0.534	0.0414278		gene_Ces2g	0.736	0.000705745
		gene_Ldhd	0.473	0.00105582		gene_Ppm1l	0.554	0.000225868		gene_Tha1	0.969	0.000692668		gene_5031425E22Rik	0.668	0.00533092		gene_Mmp14	-0.534	0.0422132		gene_Abcd3	0.735	0.00290811
		gene_Mtrr	0.465	0.0246395		gene_Dop1b	0.551	0.00163638		gene_Ccdc57	0.968	8.95956e-06		gene_Avpr1a	0.668	0.0430558		gene_Ppp1r15a	-0.543	0.0129194		gene_Ces2e	0.731	0.00655046
		gene_Ccdc167	0.463	0.0136023		gene_Srgap2	0.546	4.52472e-05		gene_Cyp2c39	0.967	0.00194022		gene_Colec11	0.667	0.00597574		gene_Mvp	-0.545	0.00295278		gene_Gm30177	0.73	0.00113179
		gene_Gnl3	0.458	0.0278578		gene_0610005C13Rik	0.54	0.00828735		gene_Nphp1	0.966	6.27389e-05		gene_Shfl	0.664	0.024624		gene_Pawr	-0.546	0.0239019		gene_Sult1d1	0.73	0.00318511
		gene_Extl1	0.453	0.047421		gene_Fn1	0.538	0.0198925		gene_Slc37a4	0.965	8.37177e-16		gene_Marcksl1	0.66	0.0120948		gene_Irak4	-0.55	0.00850122		gene_Enc1	0.724	0.00283743
		gene_Wwc1	0.453	0.0158233		gene_Atg14	0.525	0.011233		gene_Ppat	0.965	2.37734e-08		gene_Lrit2	0.655	0.0497608		gene_Ell	-0.557	0.000479085		gene_Ttc23	0.724	0.003668
		gene_Ikbke	0.451	0.0196692		gene_Gm32643	0.524	0.010716		gene_Klf9	0.965	8.99655e-05		gene_Hspg2	0.653	0.000516492		gene_Gm10069	-0.559	0.0158064		gene_Pdhb	0.722	0.0248266
		gene_Ppp2r5e	0.445	0.00107702		gene_Slc16a12	0.523	0.0111339		gene_Sbk1	0.963	0.00972623		gene_Gstm1	0.653	0.0455199		gene_Pgap1	-0.564	0.00128109		gene_Eno1b	0.72	0.0199133
		gene_Hsf4	0.443	0.0328384		gene_Sema4b	0.523	0.0153149		gene_Gm16675	0.962	0.0146003		gene_Hdhd3	0.652	0.000884449		gene_Kng2	-0.566	0.0493615		gene_Synpo	0.718	0.0220337
		gene_Kalrn	0.443	0.00314832		gene_Itga7	0.521	0.00451917		gene_Zbed5	0.961	0.00467714		gene_Cyp2c50	0.646	0.00980502		gene_C9orf72	-0.567	0.021992		gene_Rab23	0.713	0.00621217
		gene_Nav2	0.438	0.0172299		gene_Bahcc1	0.515	0.0295752		gene_Gm35829	0.96	0.0123822		gene_Aox1	0.641	0.0311609		gene_Ap1ar	-0.568	0.00137709		gene_Itgb3	0.712	0.0217044
		gene_Galns	0.437	0.0339919		gene_Tmem176b	0.512	0.0253141		gene_Cgref1	0.958	0.00619896		gene_Cyp2u1	0.64	0.0461604		gene_Plce1	-0.579	0.012547		gene_Syde1	0.712	0.0484619
		gene_Slc37a4	0.437	0.0041653		gene_Il13ra1	0.512	0.0334288		gene_Sult2a7	0.954	0.00703537		gene_Sdr9c7	0.638	0.0027335		gene_Prox1	-0.592	0.032888		gene_Vipr1	0.711	0.00725108
		gene_Agt	0.435	0.0357386		gene_Ccdc167	0.509	0.00446397		gene_Nrep	0.953	0.013613		gene_Pdgfrb	0.638	0.0456567		gene_Ermp1	-0.596	3.57635e-06		gene_Rpl22l1	0.708	0.00164939
		gene_5830417I10Rik	0.424	0.0347536		gene_Klf15	0.507	0.0378261		gene_Fnip2	0.952	0.00523813		gene_Rtp3	0.637	0.00691655		gene_1810058I24Rik	-0.599	0.0422132		gene_Ccnd2	0.707	0.0318873
		gene_Hrg	0.421	0.0370012		gene_Esr1	0.506	0.0271572		gene_Dglucy	0.951	1.29826e-11		gene_Nectin1	0.637	0.0101377		gene_Irf1	-0.6	0.0130253		gene_Meis1	0.706	0.0344851
		gene_A730017L22Rik	0.421	0.0277096		gene_Csnk1e	0.503	0.018314		gene_Dclk3	0.951	0.00026033		gene_Slc25a37	0.635	0.00227142		gene_Tnip2	-0.602	0.00936576		gene_Tkt	0.702	0.0170964
		gene_Atp8b1	0.418	0.0300611		gene_Nbas	0.503	0.0210688		gene_Chmp4c	0.943	0.0382079		gene_Colec10	0.635	0.0113406		gene_Pros1	-0.606	0.0115077		gene_Myo10	0.696	0.0024365
		gene_Pabpc4	0.417	0.00108975		gene_Plekha7	0.5	0.0167478		gene_Npc1	0.942	2.66621e-05		gene_Pam	0.632	0.0121265		gene_Stat3	-0.619	0.0119325		gene_Pdgfrb	0.695	0.0242053
		gene_Sel1l	0.41	0.0127217		gene_Inpp4a	0.498	0.0167459		gene_Ldlrad3	0.942	0.00135525		gene_Afmid	0.631	0.0275717		gene_Trim24	-0.621	0.0234759		gene_Gsta3	0.694	0.00437894
		gene_Uap1	0.405	0.0341345		gene_Plxnb1	0.498	0.0174087		gene_Zranb3	0.939	0.000150757		gene_Vipr1	0.629	0.0234329		gene_Icam1	-0.624	0.0274486		gene_Zmat3	0.694	0.00650853
		gene_Zc3h7a	0.405	0.0236242		gene_A730017L22Rik	0.495	0.00489347		gene_Stk35	0.935	8.26709e-13		gene_Pde9a	0.625	0.000196923		gene_Aig1	-0.625	0.00770012		gene_Mgst3	0.692	0.00205533
		gene_Tbccd1	0.405	0.00620931		gene_Rnf169	0.495	0.0348333		gene_Gmnn	0.935	0.000155406		gene_Col5a3	0.624	0.00545285		gene_Arpin	-0.625	0.0422984		gene_Hspg2	0.69	0.000222346
		gene_H2-T22	0.403	0.0345351		gene_Pdia5	0.493	0.0228926		gene_Rasa3	0.935	0.000305508		gene_Abca8a	0.617	0.0305727		gene_Susd1	-0.626	0.0298094		gene_Coq8a	0.688	0.0371166
		gene_Rbm3	0.396	0.0150573		gene_Nmral1	0.485	0.033348		gene_Ppp3cc	0.932	0.000628477		gene_Bgn	0.613	0.00303091		gene_Tmem176b	-0.635	0.0162116		gene_Nid1	0.686	0.00567323
		gene_Amd1	0.393	0.031024		gene_Fam234b	0.483	0.00176539		gene_0610040F04Rik	0.932	0.00980849		gene_Cgn	0.613	0.0122504		gene_P2ry2	-0.637	0.0287752		gene_Tent5a	0.684	0.0100412
		gene_Heatr1	0.393	0.0218511		gene_Rbfox2	0.482	0.000742131		gene_Tead1	0.931	0.000349417		gene_Il11ra1	0.611	0.000210827		gene_Serping1	-0.641	0.0426817		gene_Pdk1	0.683	0.0164511
		gene_Ctsz	0.391	0.0194797		gene_Serpina11	0.48	0.0473464		gene_Ccng1	0.928	5.2603e-15		gene_Slc50a1	0.61	0.0307266		gene_Smoc1	-0.645	0.00860568		gene_Fnip2	0.682	0.0454246
		gene_Golga1	0.388	0.00517741		gene_Myo18a	0.479	0.00294717		gene_Rbm3	0.926	1.99176e-14		gene_Zfp950	0.609	0.000876221		gene_Adgrl2	-0.649	0.00268722		gene_Commd10	0.682	0.0478596
		gene_Ticam1	0.386	0.0464412		gene_Slc26a1	0.478	0.00517921		gene_Syt1	0.922	0.000131782		gene_Hsd3b3	0.608	0.0225813		gene_Slc25a19	-0.65	0.00753887		gene_Sema6d	0.68	0.0168719
		gene_Cflar	0.383	0.0160169		gene_0610031O16Rik	0.478	0.0157704		gene_Nmrk1	0.921	2.0832e-06		gene_Akr1c19	0.606	0.00378479		gene_Rpap3	-0.651	0.0422132		gene_Bco1	0.679	0.0104032
		gene_Ppm1l	0.382	0.0299795		gene_Zfhx2	0.477	0.0177602		gene_Chd7	0.913	3.0264e-08		gene_Cyb5b	0.606	0.0208976		gene_Gfra1	-0.667	0.0111561		gene_Tec	0.678	0.000494009
		gene_Lysmd3	0.381	0.0306552		gene_Bach1	0.476	0.0307397		gene_LOC115490364	0.91	0.00177944		gene_Hdac5	0.604	0.00303091		gene_Ctbs	-0.671	0.0100138		gene_Ces1g	0.671	0.0123549
		gene_AW209491	0.379	0.0458493		gene_Tacc2	0.473	0.0445571		gene_Mknk2	0.907	4.93586e-05		gene_Tmem141	0.596	0.0186428		gene_Ambp	-0.684	0.0380203		gene_Sod3	0.667	0.00543299
		gene_Tada2b	0.373	0.0219973		gene_Qsox1	0.473	0.0458163		gene_Lyve1	0.903	0.0126464		gene_Pxylp1	0.595	0.0165943		gene_Tbc1d10a	-0.689	0.00773261		gene_Acss3	0.666	0.00932278
		gene_Fam234b	0.371	0.034247		gene_Alpl	0.464	0.00106861		gene_Gm38621	0.902	0.00612358		gene_Kyat3	0.595	0.0476813		gene_Gm27216	-0.69	0.0111923		gene_Reln	0.665	0.0341018
		gene_F9	0.363	0.0215091		gene_St6gal1	0.463	0.0323524		gene_Mst1r	0.898	0.0496579		gene_Pcgf2	0.587	0.0203455		gene_Slc30a5	-0.694	0.00567225		gene_A930001C03Rik	0.664	0.0235044
		gene_Rnf185	0.358	0.0272815		gene_Marveld2	0.462	0.0228926		gene_Adamtsl4	0.895	0.00102031		gene_Zfp467	0.586	0.00816063		gene_Dpy19l3	-0.694	0.0426817		gene_Vac14	0.663	0.00154224
		gene_Pdcd11	0.347	0.0290002		gene_Cd302	0.461	0.0318012		gene_1810046K07Rik	0.895	0.038373		gene_Nav2	0.584	0.0154091		gene_Tmem189	-0.699	0.00081645		gene_Ugt1a6a	0.66	0.000114124
		gene_Rabl6	0.343	0.031024		gene_Ikbke	0.46	0.0159867		gene_Ngef	0.894	4.25614e-07		gene_Kmt2d	0.581	0.00351725		gene_Tnfrsf1a	-0.7	0.000738788		gene_Eno1	0.66	0.0186428
		gene_Slc36a1	0.341	0.025691		gene_Setd1b	0.457	0.0326953		gene_Gpx7	0.894	0.00703537		gene_Akr1c14	0.581	0.0147512		gene_Cpb2	-0.7	0.0175841		gene_Nsdhl	0.657	0.0421309
		gene_Nktr	0.337	0.0417531		gene_Tmco4	0.457	0.0378261		gene_Fam47e	0.889	3.60667e-08		gene_Gm9222	0.58	0.00902355		gene_Tmem176a	-0.707	0.00576824		gene_Car2	0.657	0.0446739
		gene_Dpagt1	0.331	0.0354509		gene_Sorbs3	0.452	0.046704		gene_Mcm10	0.884	0.00160735		gene_Car8	0.58	0.0131256		gene_St3gal4	-0.708	0.00106047		gene_Prelp	0.656	0.00488973
		gene_Rin3	0.325	0.0443586		gene_Leng8	0.445	0.0106599		gene_LOC115489434	0.884	0.0103553		gene_Fhod1	0.577	0.0359228		gene_Jak3	-0.711	0.00268722		gene_Nfe2l2	0.654	2.79537e-05
		gene_Homer2	0.318	0.0378618		gene_Plec	0.441	0.00447928		gene_1810055G02Rik	0.883	0.00528942		gene_Rmdn2	0.575	0.00394752		gene_Alkbh2	-0.712	0.0125534		gene_Tuba1b	0.652	0.0347619
		gene_Cdhr5	0.317	0.0378618		gene_Sdc4	0.439	0.0348333		gene_Dclre1a	0.882	1.16897e-07		gene_Pear1	0.575	0.0400177		gene_Gjb2	-0.714	0.00291502		gene_Ugp2	0.647	0.0248266
		gene_Aldh16a1	0.296	0.0451132		gene_Trim11	0.432	0.0112168		gene_Ccdc85b	0.881	1.53003e-06		gene_Blcap	0.565	0.00724034		gene_Ldha	-0.732	0.00959628		gene_Fmo5	0.646	0.0412033
		gene_Rtf2	-0.32	0.0297079		gene_Myh9	0.43	0.0191342		gene_B4galt5	0.881	6.4399e-06		gene_Amy1	0.561	0.00343103		gene_Gm7694	-0.742	0.0345206		gene_Ces1b	0.644	0.000103576
		gene_Ndufa5	-0.322	0.0347536		gene_Slc6a6	0.429	0.00929195		gene_Bach1	0.878	1.15321e-07		gene_Pqlc1	0.56	0.00657104		gene_Syne3	-0.746	0.038006		gene_Lpin3	0.638	0.00370859
		gene_Cryzl2	-0.325	0.0312119		gene_Chd2	0.425	0.0476737		gene_Tbc1d10a	0.878	0.000155108		gene_Itpkb	0.556	0.024624		gene_Gm8883	-0.749	0.000986472		gene_Gstt1	0.638	0.00400748
		gene_Ndufb3	-0.328	0.0432871		gene_Ppa1	0.424	0.0395516		gene_LOC102639173	0.878	0.0215297		gene_Sod3	0.553	0.031164		gene_Litaf	-0.752	0.00125241		gene_Samm50	0.634	0.00129012
		gene_Fars2	-0.34	0.0232909		gene_Rbm3	0.423	0.00707333		gene_9330102E08Rik	0.876	0.00303125		gene_Zfp692	0.55	0.0187254		gene_Hspb8	-0.768	0.0076648		gene_Pxdn	0.631	0.0333522
		gene_Hcfc1r1	-0.341	0.0295757		gene_Lrp1	0.422	0.0436428		gene_Tgfbr3	0.873	3.35648e-05		gene_Sgpl1	0.547	0.00806941		gene_Inhbe	-0.77	0.00347114		gene_Slc25a44	0.628	0.0422222
		gene_Lrpap1	-0.344	0.0173161		gene_Wfdc21	0.422	0.0489748		gene_Tctn2	0.871	0.0116858		gene_Leo1	0.546	0.0313999		gene_Acvr2b	-0.773	0.0290711		gene_Plvap	0.626	0.0141284
		gene_Ndufb8	-0.357	0.0328689		gene_Sdsl	0.418	0.0421747		gene_Zpr1	0.87	6.67128e-06		gene_Ahctf1	0.546	0.034202		gene_Grn	-0.782	0.00628597		gene_Dcn	0.624	0.0324765
		gene_Sdha	-0.358	0.0472874		gene_Tm6sf2	0.417	0.0498834		gene_Gm39759	0.867	0.029905		gene_Kyat1	0.545	0.0254972		gene_Amigo2	-0.786	0.0275119		gene_Slc50a1	0.619	0.0270735
		gene_Cldnd1	-0.36	0.0351501		gene_Ablim1	0.413	0.0472444		gene_Sec31b	0.863	0.00250255		gene_Pcnx4	0.544	0.0218384		gene_Pbx3	-0.808	0.0365937		gene_Dnmbp	0.615	0.0126458
		gene_Hmgcl	-0.365	0.0405934		gene_Foxp1	0.411	0.0343393		gene_Pik3ap1	0.862	2.57656e-06		gene_Ggnbp1	0.543	0.00100986		gene_Slc39a14	-0.813	0.00894904		gene_Pfkfb1	0.612	0.0353049
		gene_Magix	-0.371	0.0244897		gene_Actn1	0.405	0.0387827		gene_Slc16a12	0.86	1.15321e-07		gene_Lmo4	0.539	0.00836182		gene_Lgals1	-0.819	0.000152366		gene_Paox	0.61	0.0109352
		gene_Tprkb	-0.372	0.0445134		gene_Spata13	0.404	0.0396184		gene_Cabcoco1	0.856	0.00414081		gene_Fgfr2	0.539	0.0185411		gene_Tspan4	-0.83	0.000117521		gene_Srxn1	0.61	0.0264201
		gene_Sugct	-0.384	0.0451132		gene_Prkag2	0.404	0.0425127		gene_Ier3	0.855	0.0449667		gene_Adprh	0.537	0.037435		gene_Ugcg	-0.831	0.000152366		gene_Sult1b1	0.608	0.039729
		gene_Prxl2a	-0.384	0.0196284		gene_Ly6g2	0.403	0.0278134		gene_Fam76a	0.852	1.45218e-09		gene_Mcu	0.53	0.00425259		gene_Adora1	-0.845	0.0212098		gene_Abcc9	0.605	0.0030797
		gene_Cox5b	-0.387	0.00869315		gene_F7	0.401	0.00558614		gene_Gpi1	0.851	0.00391683		gene_Baat	0.529	0.0256752		gene_2200002D01Rik	-0.85	0.00101238		gene_Cs	0.605	0.0297774
		gene_Gcat	-0.388	0.00905261		gene_Stxbp6	0.398	0.0396184		gene_Malat1	0.851	0.00540429		gene_Ehd3	0.528	0.0143462		gene_Map3k14	-0.85	0.00767289		gene_Shld2	0.603	0.0168719
		gene_Acadl_1	-0.389	0.0186322		gene_Cmip	0.396	0.0264586		gene_Herpud1	0.85	0.00710671		gene_Tyw5	0.524	0.0277979		gene_Nfkbiz	-0.861	0.00090612		gene_Zfp276	0.593	0.0386927
		gene_Eng	-0.39	0.0225463		gene_Catsper2	0.396	0.0491897		gene_Nsun7	0.85	0.0144809		gene_Madd	0.522	0.00250332		gene_Ucp2	-0.868	0.001113		gene_Plxna2	0.591	0.0264431
		gene_Smagp	-0.397	0.0125264		gene_Tmem53	0.395	0.025073		gene_Slc16a5	0.849	0.0260663		gene_Sort1	0.522	0.023864		gene_Rnase4	-0.874	0.0426817		gene_Cyp2c54	0.59	0.0455095
		gene_Khdrbs3	-0.406	0.0150573		gene_Sugp2	0.395	0.027202		gene_Lonrf1	0.847	0.000152193		gene_Bdh2	0.52	0.0353562		gene_Cadm4	-0.879	0.000183147		gene_Ggct	0.589	0.0101313
		gene_Acsf3	-0.406	0.00587445		gene_Ddx39	0.393	0.0272486		gene_Rcan3	0.847	0.0438943		gene_AI661453	0.517	0.00268646		gene_Chsy3	-0.891	0.0234395		gene_Pcsk9	0.585	0.0481627
		gene_Gatb	-0.409	0.00158639		gene_Ptpn3	0.392	0.0173253		gene_Map3k20	0.844	4.9165e-06		gene_Pnkd	0.517	0.034822		gene_Cyp3a13	-0.893	0.0425036		gene_Amy1	0.582	0.0020987
		gene_Irf6	-0.41	0.0306552		gene_Smurf1	0.392	0.0358607		gene_Cpm	0.843	0.00156822		gene_Galt	0.514	0.0011165		gene_Serpina3m	-0.894	0.011293		gene_Mbl2	0.582	0.00469205
		gene_Hsdl2	-0.416	0.0433292		gene_1810013L24Rik	0.387	0.0458163		gene_Clmn	0.842	1.91877e-06		gene_Szt2	0.513	0.0317947		gene_Hmox1	-0.898	0.0076648		gene_Piezo1	0.581	0.0242053
		gene_Aqp1	-0.417	0.0458233		gene_Cpn2	0.386	0.0491897		gene_Slc7a2	0.841	0.00703521		gene_Tnk2	0.511	0.0174209		gene_Fga	-0.903	0.00959628		gene_Itih5	0.58	0.0111714
		gene_Spp2	-0.421	0.00335951		gene_Ccl9	0.385	0.0445571		gene_Gm46172	0.841	0.0411639		gene_Tjp2	0.511	0.0249354		gene_Eif4e3	-0.905	0.0376716		gene_Dglucy	0.571	0.000847302
		gene_Amdhd1	-0.422	0.0265016		gene_Prr16	0.381	0.00747351		gene_Accs	0.839	0.00201662		gene_Ccl9	0.506	0.00663295		gene_Hamp	-0.908	0.018966		gene_Rhob	0.57	0.00370077
		gene_Cryz	-0.426	0.00553852		gene_Slc36a1	0.379	0.00876041		gene_Spry4	0.839	0.0033017		gene_Fbxw9	0.506	0.0119511		gene_Fgg	-0.92	0.00399864		gene_Emilin1	0.569	0.0276079
		gene_Ccdc28a	-0.427	0.0291288		gene_Mmp19	0.375	0.0158239		gene_Arid5b	0.838	0.00124837		gene_Rpusd3	0.505	0.00399784		gene_Fosl2	-0.939	3.02095e-05		gene_Apex1	0.568	0.0103893
		gene_Gch1	-0.433	0.0417531		gene_Plscr1	0.375	0.0444419		gene_Abcg5	0.834	0.000131246		gene_Slco2a1	0.501	0.0135767		gene_Pltp	-0.94	0.00848492		gene_Slc2a2	0.568	0.0479095
		gene_C730014E05Rik	-0.434	0.0402845		gene_Sh3bp2	0.37	0.0278134		gene_Trib1	0.833	7.9871e-06		gene_Atf4	0.496	0.0159782		gene_S1pr5	-0.951	0.0374214		gene_Pam	0.567	0.0297863
		gene_Cisd1	-0.434	0.0219973		gene_Ints1	0.369	0.0329055		gene_Fes	0.833	0.000831412		gene_Abca2	0.495	0.00547519		gene_Il13ra1	-0.964	5.4585e-07		gene_Prkaa2	0.561	0.00682955
		gene_Mfsd4b1	-0.434	0.0151052		gene_Stap2	0.369	0.0441325		gene_Gm40309	0.833	0.00854068		gene_Dock8	0.494	0.0330831		gene_Gm30097	-0.966	7.63191e-06		gene_Mmab	0.561	0.00906703
		gene_Decr1	-0.436	0.00414883		gene_Uggt1	0.362	0.0491897		gene_Gm39213	0.833	0.00930801		gene_Adra1b	0.489	0.0399678		gene_Slc5a6	-0.974	0.00101238		gene_Ehd3	0.558	0.00806991
		gene_Vwa8	-0.437	0.00708254		gene_Mroh1	0.356	0.0272833		gene_Dach2	0.831	0.0101311		gene_Mmab	0.478	0.0359228		gene_Ang	-0.975	0.0106052		gene_Rbm14	0.557	0.0318873
		gene_Ranbp10	-0.44	0.011224		gene_Aopep	0.353	0.0374177		gene_Ppargc1b	0.83	0.0213411		gene_Kank2	0.472	0.0298234		gene_Gm38679	-0.983	0.0465437		gene_Ccng1	0.556	8.83141e-05
		gene_Dyrk2	-0.444	0.0156663		gene_Sfi1	0.352	0.0272486		gene_Gne	0.827	6.83111e-07		gene_Scarf1	0.467	0.0119246		gene_Slc41a1	-0.984	1.75914e-05		gene_Marcksl1	0.553	0.0479396
		gene_Ankrd50	-0.445	0.0418499		gene_Hipk3	0.338	0.0312352		gene_Tut4	0.826	1.29647e-07		gene_Tle2	0.464	0.0322441		gene_Zbp1	-0.985	0.0265539		gene_9630013D21Rik	0.552	0.0123549
		gene_Mettl27	-0.448	0.0476975		gene_Tnfrsf14	0.338	0.0394328		gene_Alpl	0.825	1.18902e-12		gene_Arap3	0.462	0.0467504		gene_Ildr2	-0.988	0.00560847		gene_Mlh1	0.549	0.00352468
		gene_Cela1	-0.452	0.0118505		gene_Tspan9	0.32	0.0471656		gene_Tbc1d24	0.823	1.88069e-05		gene_Eipr1	0.46	0.0350985		gene_Tha1	-0.988	0.00652639		gene_Pgs1	0.546	0.0483713
		gene_Tec	-0.457	0.028747		gene_Homer2	0.312	0.041374		gene_Cdkn2c	0.813	0.00105611		gene_Enpp2	0.458	0.0399678		gene_Fam25c	-0.99	0.00346708		gene_Apoc3	0.545	0.0300692
		gene_Fads1	-0.461	0.00708254		gene_Rbbp9	-0.286	0.0458163		gene_P2ry1	0.81	1.05902e-05		gene_Ick	0.453	0.0341209		gene_Rab30	-1.004	0.0145409		gene_Car14	0.544	0.0190481
		gene_Abcg2	-0.462	0.0162466		gene_Mbd2	-0.291	0.0294577		gene_Gm42151	0.808	0.0253494		gene_Pisd-ps3	0.448	0.0248799		gene_Ctsc	-1.006	0.00459081		gene_Echdc1	0.542	0.0191135
		gene_Acox1	-0.465	0.0488748		gene_5031439G07Rik	-0.318	0.0214434		gene_Acvr1b	0.807	0.000432297		gene_Osbpl8	0.446	0.024624		gene_Fgb	-1.014	0.00195949		gene_Hat1	0.541	0.0444871
		gene_Igfbp7	-0.478	0.00620931		gene_Ndufa5	-0.324	0.0307397		gene_Cmss1	0.796	0.00731838		gene_Mef2d	0.446	0.0384179		gene_Vnn1	-1.016	0.0435035		gene_Dhrs7	0.534	0.00675029
		gene_Emc9	-0.483	0.00167742		gene_Cyp2j6	-0.332	0.0228233		gene_Ildr2	0.794	0.000225721		gene_Tmcc1	0.445	0.0204579		gene_Slc41a2	-1.038	0.00101507		gene_Flnb	0.531	0.0455099
		gene_Tmem184a	-0.485	0.0142756		gene_Zfp622	-0.332	0.0374965		gene_Aldob	0.788	0.00704674		gene_Ushbp1	0.444	0.0466858		gene_Spp1	-1.047	0.00128109		gene_Zmiz1	0.529	0.0187901
		gene_Hps4	-0.49	0.0265462		gene_Hcfc1r1	-0.343	0.0272486		gene_Cry2	0.782	2.99745e-05		gene_1700066M21Rik	0.442	0.0333666		gene_Cfh	-1.057	0.000986472		gene_Tfpi2	0.526	0.0224531
		gene_Ube2h	-0.49	0.00134068		gene_Aasdhppt	-0.343	0.0472476		gene_Plk3	0.782	0.0270876		gene_Fam193b	0.438	0.0121265		gene_Btg2	-1.061	0.000479085		gene_Haus7	0.524	0.0307166
		gene_Ddt	-0.51	0.00260359		gene_Bphl	-0.345	0.0414866		gene_Tns2	0.781	0.00647364		gene_Slc2a4rg-ps	0.435	0.0258287		gene_G0s2	-1.063	0.0124772		gene_Sept9	0.523	0.0247666
		gene_Msh2	-0.512	0.0156573		gene_Fars2	-0.347	0.018314		gene_Snx10	0.78	4.87692e-07		gene_Tecpr1	0.433	0.0164538		gene_Efr3b	-1.066	0.0429823		gene_Mipep	0.52	0.000750395
		gene_Mapk15	-0.514	0.0325422		gene_Btbd1	-0.354	0.00601774		gene_Tmco4	0.779	2.20928e-06		gene_Arhgap23	0.432	0.0264145		gene_Slc3a1	-1.1	0.00125241		gene_Nrn1	0.515	0.0118662
		gene_Abhd6	-0.52	0.0012194		gene_Immp2l	-0.355	0.0219974		gene_1810010H24Rik	0.777	0.00462024		gene_Slc35d2	0.431	0.0137107		gene_Gm527	-1.109	0.0474619		gene_Sdr39u1	0.514	0.0428426
		gene_Tusc3	-0.53	0.0155423		gene_Ap3s1	-0.361	0.0492322		gene_Tbc1d19	0.776	0.00545387		gene_Pir	0.431	0.0442889		gene_Lbp	-1.12	0.0181295		gene_Tgfbi	0.506	0.0301721
		gene_Cyp46a1	-0.535	0.0163731		gene_Smagp	-0.363	0.0272486		gene_Cc2d2a	0.776	0.0138553		gene_Hjv	0.43	0.0404453		gene_Ssbp4	-1.155	0.000996749		gene_Lpcat3	0.506	0.0395894
		gene_Ces2e	-0.54	0.00645647		gene_Cox19	-0.371	0.0445571		gene_Gspt2	0.776	0.0242277		gene_Clasrp	0.425	0.00216247		gene_Lpgat1	-1.158	3.86464e-06		gene_Idh1	0.505	0.0287403
		gene_Rarres1	-0.545	0.0142638		gene_Rtf2	-0.372	0.00631404		gene_Tspan4	0.775	0.000734776		gene_Slc9a3r2	0.424	0.0481873		gene_Cln6	-1.161	0.00240356		gene_Aaas	0.504	0.0123549
		gene_Acad12	-0.551	0.0159062		gene_S100a13	-0.378	0.0215362		gene_Sds	0.775	0.00341243		gene_Rilp	0.419	0.0305727		gene_Sik1	-1.168	0.0124772		gene_Arap3	0.503	0.025009
		gene_4930523C07Rik	-0.555	0.0351501		gene_Pqbp1	-0.379	0.0238905		gene_Gm8430	0.775	0.0449667		gene_Mif	0.419	0.046058		gene_Slc10a2	-1.171	0.00044765		gene_Lrrk1	0.501	0.0138068
		gene_Sparc	-0.558	0.0039902		gene_Gatb	-0.38	0.00446397		gene_Dsg1c	0.775	0.0452999		gene_Rhof	0.418	0.0353562		gene_Itih3	-1.177	0.00174168		gene_Chd2	0.501	0.0165916
		gene_Gsta4	-0.561	0.00575005		gene_F2r	-0.383	0.0278134		gene_Mbl2	0.772	7.6265e-06		gene_Tcf7l2	0.415	0.0366654		gene_Gm35742	-1.189	0.0478079		gene_Map3k20	0.5	0.0131823
		gene_Gstt1	-0.563	0.002632		gene_Cldnd1	-0.39	0.0173139		gene_Ppl	0.77	0.000334677		gene_5033403H07Rik	0.415	0.045433		gene_Ccdc148	-1.19	0.0457686		gene_Xrcc5	0.5	0.0194185
		gene_Hykk	-0.565	0.0282501		gene_Rfxank	-0.393	0.0374965		gene_Tcp11l1	0.77	0.0118075		gene_Repin1	0.413	0.0269594		gene_Hp	-1.197	0.0124772		gene_Madd	0.497	0.00443755
		gene_2610528J11Rik	-0.565	3.04562e-05		gene_Nudt1	-0.394	0.0350086		gene_Epha1	0.769	1.66546e-07		gene_Pbld2	0.412	0.0497608		gene_Gal3st1	-1.206	0.0483777		gene_Josd2	0.497	0.00660532
		gene_Dcaf12l1	-0.566	0.0389174		gene_Slc9a3r2	-0.398	0.0245944		gene_Sult1c2	0.769	0.000796536		gene_Txnl4b	0.41	0.0399678		gene_Arid5a	-1.215	0.00467432		gene_Slc47a1	0.494	0.00721232
		gene_Pdp2	-0.572	0.00298046		gene_Ubxn1	-0.403	0.0113969		gene_Gm26908	0.768	0.0375044		gene_Kmt5c	0.398	0.0186651		gene_Tgm1	-1.244	7.57311e-05		gene_Iars	0.492	0.0253036
		gene_Dyrk1b	-0.574	0.031024		gene_Tmem263	-0.403	0.0199215		gene_Klhl21	0.763	4.7187e-05		gene_Akr1c20	0.398	0.0224804		gene_Itih4	-1.259	0.00123222		gene_Hsd11b1	0.492	0.0261935
		gene_Id2	-0.579	0.0263933		gene_Eng	-0.409	0.0135902		gene_Gm16174	0.76	0.0292401		gene_TrnW	0.384	0.0442264		gene_Serpina3n	-1.263	0.00268722		gene_Mgmt	0.492	0.0395402
		gene_Car2	-0.581	0.0120659		gene_Lrpap1	-0.414	0.00185124		gene_Apbb3	0.757	5.6125e-06		gene_Tmem63b	0.373	0.0317947		gene_Ar	-1.265	0.000111193		gene_Casp3	0.491	0.00831199
		gene_Oasl1	-0.597	0.00605367		gene_Fez2	-0.416	0.0158239		gene_Enho	0.756	0.00161384		gene_Ahnak	0.37	0.0493794		gene_2010003K11Rik	-1.271	3.02095e-05		gene_Pir	0.491	0.0161354
		gene_H2-T24	-0.604	0.0311843		gene_Pnkp	-0.417	0.00294265		gene_Wnt5b	0.755	0.000294002		gene_Rab9	0.36	0.0346807		gene_Il18bp	-1.28	0.00291502		gene_Rmnd5a	0.491	0.0359076
		gene_Uck1	-0.612	0.0321814		gene_Vegfb	-0.418	0.0391981		gene_Flnb	0.754	1.1361e-06		gene_Setd1a	0.359	0.0366818		gene_A630034I12Rik	-1.293	0.0353355		gene_Tmem43	0.483	0.0484619
		gene_Gas1	-0.612	0.00362927		gene_Hexa	-0.422	0.00743587		gene_Scamp1	0.753	5.85848e-05		gene_Stk38	0.357	0.034822		gene_Serpina10	-1.296	8.9459e-06		gene_Gfm1	0.482	0.0104198
		gene_Dll4	-0.637	0.0364893		gene_Gm2a	-0.425	0.0142071		gene_Ripk2	0.753	0.00092411		gene_Klc1	0.348	0.0392889		gene_Cers6	-1.297	0.00015385		gene_Cntrl	0.482	0.0119968
		gene_Gstt2	-0.65	0.0428377		gene_Decr1	-0.428	0.0051919		gene_Scaper	0.752	0.00402486		gene_Pnkp	0.34	0.0245453		gene_Adgrg2	-1.306	0.0288419		gene_Rpa1	0.481	0.00535961
		gene_LOC115487737	-0.653	0.0441289		gene_Cryz	-0.434	0.0043067		gene_Sult1d1	0.748	0.000537587		gene_Med8	0.334	0.03114		gene_Slc13a3	-1.311	0.000150014		gene_Pfas	0.481	0.013853
		gene_Plin2	-0.664	0.00102519		gene_Ar	-0.437	0.0491419		gene_Atl1	0.748	0.031657		gene_Tmx1	-0.301	0.0489385		gene_Gpat3	-1.311	0.00147754		gene_Ppp1r12b	0.481	0.0373972
		gene_Ugt3a1	-0.665	8.51132e-05		gene_Prxl2a	-0.44	0.00424778		gene_Aen	0.745	8.48344e-11		gene_Tbk1	-0.314	0.0378893		gene_Hpx	-1.333	0.000653488		gene_Cbr1	0.478	0.00528163
		gene_Tyw5	-0.667	0.000841633		gene_Ropn1l	-0.442	0.0247781		gene_Nr3c2	0.745	0.00262706		gene_Psen1	-0.323	0.0471037		gene_Ripply1	-1.351	0.0154702		gene_Dock8	0.478	0.0412857
		gene_Decr2	-0.686	2.78107e-05		gene_Cryzl2	-0.446	0.000742131		gene_Nlrc5	0.744	0.00185819		gene_Smurf2	-0.324	0.0307266		gene_Cxcl14	-1.371	0.0415978		gene_Osbpl8	0.476	0.0141284
		gene_Ltbp4	-0.687	0.00158957		gene_Haus4	-0.448	0.0119152		gene_Pitpnm2	0.742	6.48678e-07		gene_Mrrf	-0.341	0.0227333		gene_Saa4	-1.38	0.001113		gene_Ankrd33b	0.472	0.0138847
		gene_Abcd3	-0.697	0.0225463		gene_Il3ra	-0.451	0.0471656		gene_Sh3d21	0.741	0.0180874		gene_Cops6	-0.341	0.0234329		gene_Nnmt	-1.386	0.0027926		gene_Pomt1	0.463	0.0159117
		gene_Gstm6	-0.707	0.000272337		gene_Fads2	-0.453	0.0458163		gene_Gm30262	0.74	0.00165618		gene_Polr2l	-0.342	0.0446977		gene_Rcan2	-1.389	0.00245263		gene_Dmd	0.457	0.0397416
		gene_Tcp11l2	-0.709	0.0012194		gene_Tmem64	-0.459	0.011249		gene_Jade1	0.737	0.000152563		gene_Ogfr	-0.345	0.0199124		gene_Fgl1	-1.405	0.000905031		gene_Thnsl2	0.456	0.0142846
		gene_Snx29	-0.71	0.0287194		gene_Cyp4a12a	-0.462	0.0307397		gene_Cpt1a	0.735	7.71481e-05		gene_Mpv17	-0.351	0.0165688		gene_LOC115489999	-1.43	0.000109984		gene_Nmrk1	0.456	0.0151956
		gene_Stap1	-0.715	0.0106592		gene_Emc9	-0.465	0.00298301		gene_Tob2	0.734	0.013625		gene_Ripk1	-0.355	0.0381234		gene_Lrg1	-1.451	0.00035212		gene_Sar1b	0.456	0.0238132
		gene_Gm40067	-0.723	0.00193499		gene_Aqp4	-0.471	0.0464995		gene_Txnip	0.733	0.00877928		gene_Ankfy1	-0.362	0.0117146		gene_Ung	-1.454	0.00233399		gene_Tmem135	0.454	0.0261935
		gene_Fam89a	-0.736	0.0215091		gene_Pea15a	-0.473	0.0125195		gene_Arhgap21	0.73	2.00075e-08		gene_Ppp1cc	-0.366	0.0370191		gene_Tlr2	-1.469	0.000898532		gene_Srbd1	0.451	0.0211445
		gene_Aqp4	-0.739	0.000197853		gene_Cavin2	-0.475	0.0448984		gene_Pptc7	0.729	5.44328e-05		gene_Sri	-0.369	0.0280369		gene_Cd14	-1.495	0.0129194		gene_Trak1	0.448	0.0136511
		gene_Fabp1	-0.747	0.00184553		gene_Cyp2d40	-0.485	0.0329092		gene_Nhlrc2	0.728	4.81218e-09		gene_Casp8	-0.369	0.0369462		gene_Osmr	-1.497	0.000572113		gene_Rab11fip3	0.438	0.00323273
		gene_Fads2	-0.75	5.28713e-05		gene_Cd300lg	-0.485	0.0333196		gene_Adarb1	0.727	4.41835e-05		gene_Rp9	-0.372	0.032243		gene_H2-K1	-1.498	0.00776808		gene_Ccl9	0.438	0.0249148
		gene_Ccng2	-0.751	0.043968		gene_Slc43a2	-0.491	0.0423692		gene_Omd	0.727	0.018143		gene_Slc37a3	-0.373	0.018116		gene_Efna1	-1.514	1.7375e-06		gene_Hipk2	0.43	0.0498332
		gene_Reln	-0.751	0.00108975		gene_Tie1	-0.494	0.00636773		gene_Rnf152	0.726	0.0194723		gene_Stim1	-0.373	0.0257498		gene_Il1rn	-1.516	0.0213255		gene_Ciapin1	0.426	0.025333
		gene_Calcoco1	-0.751	0.00016244		gene_Alas2	-0.499	0.00235451		gene_Slc25a27	0.725	0.0359232		gene_Pigg	-0.373	0.0371409		gene_Fos	-1.524	0.0031645		gene_Zfp950	0.425	0.0393921
		gene_Fads3	-0.752	0.00807622		gene_Gdf9	-0.504	0.0395516		gene_LOC115488122	0.724	0.0186101		gene_Myo18a	-0.373	0.0407885		gene_Slc16a5	-1.563	0.0398759		gene_Sdhb	0.421	0.0205201
		gene_Col5a1	-0.756	0.0196692		gene_Tstd1	-0.506	0.000551135		gene_Sorbs3	0.722	2.63361e-05		gene_Extl3	-0.374	0.0262464		gene_Slc41a3	-1.581	0.00533748		gene_Gars	0.419	0.0337112
		gene_Elovl2	-0.768	1.54094e-06		gene_Gpr182	-0.507	0.0476737		gene_Tgfbr2	0.722	0.00287213		gene_Manea	-0.374	0.047589		gene_Syne4	-1.582	0.000276106		gene_Lims1	0.414	0.0395781
		gene_Dennd2a	-0.777	0.0276529		gene_Decr2	-0.508	0.00545101		gene_LOC115486982	0.721	0.0244781		gene_Ppt1	-0.375	0.0311854		gene_Ccne1	-1.584	0.0309885		gene_Ugt1a6b	0.405	0.0437122
		gene_Slc39a4	-0.777	1.86288e-09		gene_Igfbp7	-0.514	0.00250228		gene_Homer2	0.72	5.47826e-11		gene_Cryz	-0.375	0.0380686		gene_Serpina7	-1.587	3.02095e-05		gene_Mtfp1	0.403	0.0119676
		gene_Acss3	-0.778	0.0219973		gene_Serpina12	-0.515	0.00369695		gene_Bnip3	0.72	9.5896e-05		gene_Stk35	-0.377	0.033382		gene_Atp11a	-1.676	2.35211e-08		gene_Ints1	0.403	0.0155716
		gene_Ten1	-0.797	0.032611		gene_Mrc1	-0.516	0.00345351		gene_Fzd4	0.72	0.0316031		gene_Spin1	-0.378	0.0272189		gene_Cyb561	-1.697	5.30272e-08		gene_Miga2	0.401	0.0428495
		gene_Hmgb2	-0.807	0.0193889		gene_Cyb5r3	-0.525	0.018314		gene_Cul9	0.718	0.000386478		gene_Pole3	-0.38	0.0426955		gene_Orm1	-1.717	1.71699e-05		gene_Agmo	0.4	0.00369048
		gene_Ccn1	-0.809	0.0354509		gene_Ugt2b1	-0.53	0.0286265		gene_Rsad1	0.718	0.00150913		gene_Arel1	-0.381	0.017698		gene_Gas6	-1.754	3.47994e-08		gene_Parp1	0.397	0.0123549
		gene_Ifit2	-0.815	0.0309652		gene_Lmo4	-0.533	0.0248095		gene_Mir3064	0.716	0.00210492		gene_Cln5	-0.383	0.0121265		gene_Serpine1	-1.771	0.0122939		gene_Ndufs1	0.396	0.0235833
		gene_Pctp	-0.816	5.80997e-06		gene_Gsta4	-0.542	0.00845095		gene_Gm42226	0.715	0.0418674		gene_Ubr7	-0.385	0.0313999		gene_Prg4	-1.781	1.20469e-07		gene_Clint1	0.396	0.0333522
		gene_Rnf125	-0.823	0.0328384		gene_Pam	-0.543	0.0276779		gene_Dqx1	0.714	6.099e-05		gene_Cadps2	-0.385	0.031893		gene_Errfi1_1	-1.792	0.0205776		gene_Endog	0.394	0.0276079
		gene_Ugt1a5	-0.826	0.0019931		gene_Fcgr2b	-0.549	0.0193985		gene_Mterf2	0.713	0.0430585		gene_Kif3b	-0.39	0.0360623		gene_Il1r1	-1.796	6.81128e-10		gene_Habp4	0.394	0.0479396
		gene_Retsat	-0.834	7.54676e-05		gene_Egln3	-0.549	0.0466443		gene_Gm10560	0.712	0.04433		gene_Atl2	-0.391	0.0280369		gene_Slc22a27	-1.802	0.0416389		gene_Mtap	0.39	0.0170964
		gene_Anxa2	-0.835	0.00044378		gene_Abcg2	-0.552	0.00190076		gene_4632404H12Rik	0.71	0.00760783		gene_Ccdc6	-0.394	0.00902153		gene_Wfdc2	-1.804	9.08372e-06		gene_Oxnad1	0.387	0.0476469
		gene_Gm36435	-0.844	0.00708254		gene_Elovl2	-0.554	0.00190891		gene_Mafk	0.709	0.00627056		gene_Lrrc8a	-0.4	0.0219433		gene_Arrb2_1	-1.82	0.00900509		gene_Fbxo3	0.386	0.0447133
		gene_A830010M20Rik	-0.85	0.0383971		gene_Atp5a1	-0.556	0.0228233		gene_Aaas	0.707	4.57663e-05		gene_Arhgef12	-0.402	0.0295908		gene_Syt12	-1.872	1.72337e-05		gene_Phkb	0.385	0.0220337
		gene_Adamts2	-0.881	0.0118768		gene_Arl4a	-0.562	0.0448984		gene_Lgals4	0.707	0.000456856		gene_Akt1	-0.407	0.00657104		gene_Steap4	-1.898	4.0553e-08		gene_Ahnak	0.385	0.0360205
		gene_Ifi44	-0.891	0.0417531		gene_Elk3	-0.562	0.046704		gene_LOC115487776	0.707	0.00934549		gene_Lima1	-0.41	0.0286169		gene_Kcnt2	-1.938	0.000561676		gene_Coq7	0.383	0.0453081
		gene_Lpl	-0.892	0.01218		gene_Impa2	-0.57	0.0340637		gene_Dmd	0.706	5.14778e-05		gene_Atxn7l3b	-0.412	0.0162944		gene_Irak3	-1.958	3.67636e-05		gene_Atic	0.377	0.0113191
		gene_Mme	-0.902	0.00176823		gene_Sparc	-0.571	0.00291958		gene_Itih4	0.705	0.0352003		gene_Dtx3l	-0.412	0.0293959		gene_Sult2a7	-1.963	0.00621336		gene_Yif1b	0.358	0.0186428
		gene_Ifit3	-0.919	0.00293358		gene_Ucp2	-0.572	0.0377187		gene_Naaladl2	0.705	0.0430585		gene_Man2b2	-0.415	0.00747653		gene_Slc37a1	-2.032	9.08372e-06		gene_Nme1	0.356	0.0445781
		gene_Map3k13	-0.921	0.00113845		gene_Rusc1	-0.574	0.0100224		gene_Pex26	0.704	0.000956176		gene_Znrf3	-0.415	0.0286169		gene_Crybb3	-2.043	0.000900691		gene_Nudcd2	0.355	0.0327735
		gene_Mrnip	-0.927	0.011224		gene_Pard3b	-0.579	0.0458163		gene_4930581F22Rik	0.702	0.000337308		gene_Flot2	-0.416	0.0201453		gene_Tmem28	-2.14	0.000728889		gene_Tep1	0.351	0.0353291
		gene_Bhlhb9	-0.935	0.0105191		gene_Adgrl4	-0.58	0.0228926		gene_Jazf1	0.702	0.0401432		gene_Lrrc42	-0.418	0.0285712		gene_Chrm3	-2.151	0.000405224		gene_Dera	0.329	0.0286157
		gene_Fgd6	-0.938	3.05155e-05		gene_Slc22a28	-0.591	0.00669454		gene_Slc38a3	0.7	0.00703537		gene_Parp9	-0.421	0.0204579		gene_Junb	-2.214	2.70944e-05		gene_Glrx3	0.319	0.0206482
		gene_Sucnr1	-0.947	0.00117636		gene_Odf3b	-0.594	0.00521359		gene_Rap1gap	0.699	6.71974e-05		gene_Enpp4	-0.421	0.0467504		gene_Dnajc12	-2.248	2.11907e-13		gene_Dnase2b	0.301	0.0446739
		gene_Ces1e	-0.949	3.58896e-06		gene_Aqp1	-0.599	0.000773348		gene_Banp	0.698	0.00432779		gene_Lmo7	-0.422	0.0198084		gene_Apcs	-2.248	2.13741e-06		gene_Topors	-0.31	0.0411669
		gene_Pde4b	-0.97	0.00118405		gene_Apoa5	-0.6	0.0357896		gene_Shld1	0.698	0.016649		gene_Cldn2	-0.425	0.0377937		gene_Tifa	-2.27	2.3008e-09		gene_Dpp7	-0.333	0.0431436
		gene_Rdh16	-1.027	0.000311764		gene_Col3a1	-0.6	0.0378261		gene_Trim11	0.697	1.94952e-07		gene_Fas	-0.427	0.0371047		gene_Cpne8	-2.303	3.18073e-10		gene_Usp3	-0.336	0.0202069
		gene_Gm32063	-1.05	0.0101706		gene_Uck1	-0.602	0.0337968		gene_Odf2	0.697	9.68558e-05		gene_Trak2	-0.428	0.0238216		gene_Saa3	-2.351	0.000479085		gene_Pak4	-0.346	0.040185
		gene_Vnn1	-1.064	1.71783e-10		gene_Adgrv1	-0.604	0.00635908		gene_Rnase4	0.697	0.00328798		gene_St3gal3	-0.429	0.0302916		gene_Scara5	-2.384	4.47041e-07		gene_Atxn7l3	-0.349	0.0288164
		gene_Elovl5	-1.101	0.0187043		gene_Pparg	-0.607	0.0471656		gene_Mtrr	0.696	1.11079e-05		gene_Snap29	-0.432	0.000516492		gene_Gm32894	-2.454	0.00117315		gene_Necab1	-0.349	0.0345909
		gene_Ehhadh	-1.126	2.22029e-05		gene_Ugt3a1	-0.614	0.000514689		gene_Hsf4	0.693	9.62364e-06		gene_Mms19	-0.437	0.0141042		gene_Isyna1	-2.55	7.14629e-08		gene_Nap1l1	-0.351	0.0262683
		gene_Fabp2	-1.134	5.98145e-09		gene_Bmp4	-0.624	0.041374		gene_Iffo1	0.693	4.73467e-05		gene_Rfc2	-0.44	0.00605049		gene_Socs3	-2.603	2.20284e-11		gene_Rab11b	-0.355	0.0462089
		gene_Acaa1b	-1.163	2.56538e-05		gene_Bag3	-0.626	0.0357207		gene_Nedd4	0.691	0.000341541		gene_Fam76a	-0.441	0.0367295		gene_Rad51b	-2.608	0.000702389		gene_Gtf2a2	-0.368	0.0376735
		gene_Inmt	-1.165	2.46361e-06		gene_Gpihbp1	-0.631	0.0235788		gene_Ttc7	0.69	3.38952e-07		gene_Psmb10	-0.444	0.0174218		gene_Nanp	-2.682	0.00581195		gene_Zcchc2	-0.37	0.0343654
		gene_1700010I14Rik	-1.19	0.0351501		gene_Col14a1	-0.635	0.0286394		gene_Jak3	0.69	0.00392473		gene_Plbd1	-0.446	0.00546148		gene_Alpk1	-2.723	8.41321e-09		gene_Cln5	-0.376	0.013853
		gene_Fitm1	-1.195	6.71372e-05		gene_Ltbp4	-0.638	0.00446404		gene_Zkscan17	0.683	0.000149625		gene_Osbpl9	-0.447	0.0256752		gene_n-TPtgg5	-2.766	5.6799e-05		gene_Rab12	-0.377	0.0267087
		gene_Gngt1	-1.206	0.0378618		gene_Clec14a	-0.64	0.0188333		gene_Selenoh	0.68	0.00172229		gene_Helb	-0.45	0.0120316		gene_Gm32468	-2.799	0.00417715		gene_Zfp524	-0.377	0.0406846
		gene_Aldh3a2	-1.206	1.11737e-06		gene_Slc39a4	-0.644	1.43583e-06		gene_Abcc2	0.68	0.00239795		gene_Zc3h13	-0.45	0.0430558		gene_Slc13a5	-2.843	3.53232e-06		gene_Slc35e3	-0.378	0.0360214
		gene_Smad9	-1.214	5.28713e-05		gene_Ces2e	-0.645	0.000543527		gene_BC024139	0.679	0.000781317		gene_Myorg	-0.451	0.0333666		gene_S100a9	-2.847	6.45044e-05		gene_Tmem120a	-0.378	0.037084
		gene_Gm40739	-1.238	0.0244897		gene_Tusc3	-0.646	0.00135652		gene_Rapgef4	0.679	0.00316318		gene_Cpd	-0.451	0.0347993		gene_Slc22a26	-2.984	0.00233363		gene_Tor2a	-0.38	0.00963003
		gene_Gsta2	-1.255	7.87377e-05		gene_Tek	-0.649	0.0137878		gene_TrnL1	0.678	0.025381		gene_Ifih1	-0.452	0.0298234		gene_Cxcl1	-3.232	7.14629e-08		gene_Tmem38b	-0.39	0.0281892
		gene_Ankrd55	-1.301	0.0010304		gene_Mxra8	-0.649	0.0468431		gene_Sulf2	0.677	0.000676091		gene_Dst	-0.453	0.00903925		gene_Cux2	-3.531	0.011293		gene_Tmem37	-0.396	0.0413164
		gene_Dlec1	-1.314	1.15684e-08		gene_Dnase1l3	-0.652	0.00085743		gene_Ank	0.676	0.00147714		gene_Ap1ar	-0.455	0.0130835		gene_Saa1	-3.982	0.00225003		gene_Fgfr4	-0.397	0.0484619
		gene_Pltp	-1.363	2.06742e-06		gene_Ehhadh	-0.653	0.0458163		gene_Gm13375	0.676	0.020572		gene_Insr	-0.455	0.0224804		gene_Ly6d	-4.082	4.59255e-08		gene_Tpgs1	-0.398	0.0118477
		gene_Esrrg	-1.375	5.28713e-05		gene_Ppic	-0.661	0.0466492		gene_Gm12781	0.675	0.00483781		gene_Aqp11	-0.455	0.0272111		gene_Mt1	-4.111	5.52727e-06		gene_Rnf114	-0.399	0.00476361
		gene_Cyp2a5	-1.395	0.0378618		gene_Unc119	-0.662	0.00117353		gene_Mcoln1	0.671	2.15202e-08		gene_Plpp2	-0.456	0.0266676		gene_Lcn2	-4.205	6.04305e-06		gene_Ccnl1	-0.399	0.0123549
		gene_Acot2	-1.425	0.00130742		gene_Doc2g	-0.663	0.0298803		gene_Slc39a14	0.671	0.00181714		gene_Pex26	-0.462	0.0203129		gene_Mt2	-4.495	9.08372e-06		gene_Lrrc42	-0.401	0.0377171
		gene_Rec114	-1.437	0.00509758		gene_Cyp4b1	-0.677	0.0228926		gene_Foxo3	0.67	1.20892e-06		gene_Ell	-0.463	0.00425318		gene_Orm3	-4.511	8.41019e-09		gene_Skap2	-0.401	0.039729
		gene_Cib3	-1.457	0.000126704		gene_Gm4952	-0.686	0.0307397		gene_LOC115486493	0.669	0.0171742		gene_Lztfl1	-0.463	0.0354317		gene_Prtn3	-4.669	1.55862e-09		gene_Ccdc6	-0.402	0.00697414
		gene_Ipo8_1	-1.518	0.00272062		gene_Slc15a5	-0.687	0.0104958		gene_Cenpw	0.669	0.0494628		gene_Crlf2	-0.465	0.0104311		gene_Saa2	-5.598	0.000454211		gene_Akt1	-0.402	0.00717629
		gene_Cxcl9	-1.547	1.50125e-05		gene_Palm	-0.696	0.0184688		gene_Mgst3	0.667	4.11087e-05		gene_Tmed5	-0.465	0.0206135		gene_Orm2	-5.621	1.43213e-08		gene_Jup	-0.402	0.0286058
		gene_Ces2c	-1.553	0.000605951		gene_Ces1e	-0.71	0.00163638		gene_Gpr146	0.666	0.00273019		gene_Fnip1	-0.467	0.0404453		gene_Moxd1	-5.768	5.6799e-05		gene_Smim13	-0.405	0.0468958
		gene_Cxcl10	-1.606	0.00441973		gene_LOC115487737	-0.71	0.0219974		gene_0610005C13Rik	0.665	8.46096e-05		gene_Exoc4	-0.468	0.0243307						gene_Gas5	-0.406	0.0107605
		gene_Khdrbs1	-1.631	0.0256953		gene_Plin2	-0.721	0.000230927		gene_Azin1	0.662	0.000677252		gene_Myd88	-0.469	0.00992217						gene_Zfp444	-0.409	0.0400556
		gene_Acot1	-1.78	0.0121239		gene_Inmt	-0.724	0.0133979		gene_Rnaseh2b	0.66	0.00356432		gene_1110059G10Rik	-0.471	0.0496589						gene_Ssh1	-0.412	0.0357248
		gene_Hhex	-1.871	0.0142638		gene_Oasl1	-0.735	0.000274066		gene_Nqo1	0.66	0.00855082		gene_Mb21d2	-0.472	0.0204758						gene_Ltbr	-0.413	0.0180326
		gene_Pdk4	-1.882	0.00193363		gene_Car2	-0.736	0.000551135		gene_Tkfc	0.658	0.00641637		gene_Fam234b	-0.473	0.0255523						gene_Atg4d	-0.414	0.0123549
		gene_Cyp4a12b	-2.041	2.33032e-13		gene_Dcaf12l1	-0.741	0.00240011		gene_Ctps2	0.655	7.52704e-05		gene_Kmo	-0.473	0.0301596						gene_Bag4	-0.417	0.0131733
		gene_Asgr1_1	-2.308	0.0328384		gene_Plk2	-0.744	0.000955065		gene_Eef2k	0.653	2.51872e-05		gene_Kdsr	-0.474	0.0126191						gene_Sox6	-0.42	0.0241811
		gene_Mta1_2	-2.354	0.0244897		gene_Ahcyl2	-0.744	0.0326953		gene_D630045J12Rik	0.653	0.00813115		gene_Scarb2	-0.474	0.0293959						gene_1110008P14Rik	-0.424	0.0297774
		gene_Hamp2	-2.548	3.24753e-11		gene_Sucnr1	-0.748	0.0199215		gene_Rnf169	0.651	0.000416444		gene_Cfi	-0.475	0.0448039						gene_Gas2l1	-0.425	0.0307166
		gene_Krt23	-2.888	2.50637e-07		gene_Dpysl2	-0.75	0.0314297		gene_2900052L18Rik	0.651	0.00389007		gene_Ddx28	-0.486	0.00886199						gene_Mfsd4b3-ps	-0.427	0.0426609
		gene_Atp6v1e1_1	-3.394	0.0351501		gene_Bmyc	-0.759	0.00228436		gene_Fam161a	0.65	0.0416661		gene_Ubb	-0.486	0.0215815						gene_Tshz2	-0.428	0.0361911
		gene_Tinagl1	-5.079	0.0012229		gene_Fabp1	-0.766	0.00131142		gene_Ctbs	0.649	0.00479549		gene_Map1lc3b	-0.487	0.0377937						gene_Crlf2	-0.429	0.0215864
						gene_Gm31271	-0.767	6.13145e-05		gene_Map3k5	0.648	5.74728e-07		gene_Tmem189	-0.488	0.0295908						gene_Odf2	-0.431	0.0319778
						gene_Gstm6	-0.77	4.78981e-05		gene_Syde2	0.647	0.000982158		gene_Lrig1	-0.489	0.00216247						gene_Cst3	-0.432	0.01745
						gene_Sox18	-0.777	0.0179979		gene_Fgfrl1	0.645	0.00210492		gene_Sox6	-0.489	0.00595554						gene_Sertad2	-0.433	0.0176795
						gene_Ldhb	-0.779	0.00828735		gene_Lmo7	0.645	0.00294008		gene_Spata13	-0.489	0.0371047						gene_Onecut2	-0.433	0.0238517
						gene_Nat8	-0.78	0.0285424		gene_Esrra	0.644	1.39574e-06		gene_Uck2	-0.491	0.0243307						gene_Pex26	-0.434	0.0321127
						gene_Aldh3a2	-0.783	0.00624031		gene_Plekhg6	0.644	0.000327641		gene_Mvp	-0.494	0.00620718						gene_Myorg	-0.435	0.0417818
						gene_H2-Bl	-0.789	0.00456936		gene_Flcn	0.644	0.0192097		gene_Odf2	-0.494	0.00992217						gene_Lrig1	-0.436	0.00779082
						gene_Cbfa2t3	-0.793	0.0458163		gene_Ly6e	0.641	0.00100963		gene_Map7d1	-0.496	0.0286169						gene_Hyal2	-0.437	0.0123549
						gene_H2-D1	-0.796	1.41067e-06		gene_Hmgn2	0.641	0.00337172		gene_Klhdc7a	-0.497	0.0367295						gene_Myd88	-0.437	0.0190481
						gene_Efemp1	-0.799	0.043981		gene_Zfp276	0.64	0.000519748		gene_Adgrl2	-0.501	0.0256752						gene_Sh3bp2	-0.438	0.0200283
						gene_Clstn3	-0.811	0.0466443		gene_Ldb1	0.639	4.5823e-05		gene_Zhx3	-0.503	0.0378893						gene_Crtc2	-0.438	0.0405534
						gene_Ramp2	-0.82	0.00318065		gene_Slc38a9	0.637	1.06075e-05		gene_Pgap1	-0.508	0.00374808						gene_Atp8b1	-0.438	0.0485409
						gene_Ten1	-0.83	0.0228233		gene_Cyp39a1	0.637	0.00188762		gene_Ermp1	-0.509	9.54574e-05						gene_Ap1ar	-0.448	0.0150415
						gene_Spc25	-0.836	0.0168559		gene_Slc10a1	0.636	0.000821488		gene_C4bp	-0.509	0.0138525						gene_Mvp	-0.449	0.0157436
						gene_Grb10	-0.846	0.0476737		gene_Ankrd42	0.636	0.0234412		gene_Ptpn1	-0.515	0.00657581						gene_Arl6ip1	-0.454	0.0224081
						gene_Afap1l2	-0.848	0.0479352		gene_Gskip	0.634	0.015029		gene_Dhx58	-0.515	0.0359228						gene_Aqp11	-0.454	0.0273234
						gene_Vnn1	-0.849	9.46824e-07		gene_Hook2	0.633	5.59521e-05		gene_Galns	-0.516	0.0426955						gene_Ccni	-0.459	0.0217346
						gene_Rdh16	-0.868	0.00420934		gene_Tbc1d8	0.633	0.00026762		gene_Gtf2a2	-0.522	0.000955143						gene_Ifnar2	-0.459	0.0270486
						gene_Anxa2	-0.875	0.000210108		gene_Aifm2	0.632	6.67128e-06		gene_Xbp1	-0.522	0.0374591						gene_Mb21d2	-0.46	0.0248266
						gene_Pik3r3	-0.878	0.0203539		gene_Dmac2l	0.632	0.0233095		gene_C9orf72	-0.523	0.0271782						gene_Fbxo30	-0.461	0.0131116
						gene_Lpl	-0.889	0.0122086		gene_Inf2	0.63	5.26541e-05		gene_Gla	-0.528	0.0394324						gene_Gpc4	-0.462	0.0055586
						gene_Tsc22d1	-0.896	0.000513193		gene_Urad	0.63	8.47758e-05		gene_Lurap1l	-0.531	0.0179						gene_Tbc1d8	-0.467	0.0170964
						gene_Igfbp3	-0.902	0.00351523		gene_Cbx7_1	0.628	0.00346845		gene_Il6st	-0.533	0.00755772						gene_Abhd17c	-0.469	0.00745563
						gene_Ankrd55	-0.904	0.0458163		gene_Gm11963	0.628	0.00407378		gene_Tnip2	-0.533	0.0193487						gene_Ell	-0.477	0.00288818
						gene_Trmt9b	-0.906	0.0214434		gene_Eif4e3	0.628	0.0406007		gene_Pdia5	-0.534	0.00460222						gene_Fam214b	-0.477	0.0357248
						gene_Mme	-0.948	0.00088425		gene_Slc22a4	0.625	0.00629711		gene_H2-T22	-0.535	0.00595151						gene_Arl15	-0.479	0.0253036
						gene_Sema5b	-0.949	0.0350086		gene_Zbtb48	0.624	4.14567e-05		gene_B4galt1	-0.535	0.0340165						gene_Cobll1	-0.481	0.0359076
						gene_Ugt1a5	-0.952	0.000217157		gene_Fzd8	0.624	0.00993081		gene_Siae	-0.536	0.00162714						gene_Rab4b	-0.482	0.00205533
						gene_Leng9	-0.955	0.0129984		gene_Rhbdd2	0.622	5.46713e-05		gene_Gm10069	-0.539	0.0143462						gene_Ddx28	-0.482	0.00938931
						gene_Tpbgl	-0.967	0.0222894		gene_Slc19a1	0.621	0.000477926		gene_Gm35391	-0.539	0.0382074						gene_Hook2	-0.485	0.00813075
						gene_Phospho1	-0.975	0.00496284		gene_Rpl22l1	0.62	3.57445e-06		gene_Onecut2	-0.541	0.00239151						gene_Trim12c	-0.486	0.0347619
						gene_Acaa1b	-0.99	0.000742131		gene_Fnip1	0.62	0.00151365		gene_Tmem87b	-0.542	0.000100482						gene_Slc49a4	-0.487	0.0353291
						gene_Cdc42ep3	-1.005	0.0288641		gene_Zfp385b	0.62	0.0031038		gene_Nfkb2	-0.542	0.0204579						gene_Mad2l1bp	-0.487	0.0455095
						gene_Id4	-1.047	0.0312352		gene_Hexb	0.618	0.00496961		gene_Irf9	-0.543	0.00504978						gene_Tnfrsf1a	-0.489	0.0281892
						gene_Fabp2	-1.052	1.38224e-07		gene_Lpin2	0.618	0.00586253		gene_Pawr	-0.545	0.0156236						gene_Cnppd1	-0.489	0.0406846
						gene_Mpp4	-1.054	0.0121143		gene_Nceh1	0.617	2.14185e-05		gene_Epas1	-0.546	0.0112317						gene_Bcorl1	-0.491	0.0283709
						gene_Tbxa2r	-1.071	0.0266878		gene_Slc41a1	0.617	0.00842931		gene_Ube2l6	-0.547	0.00213311						gene_Slc39a1	-0.492	0.0089109
						gene_Lag3	-1.081	0.0228926		gene_Sertad1	0.617	0.0427479		gene_Sat1	-0.549	0.00187562						gene_Map1lc3a	-0.493	0.0224366
						gene_Elovl3	-1.093	0.0418979		gene_Dst	0.616	6.89284e-07		gene_Parp14	-0.551	0.00865317						gene_Irf9	-0.495	0.0126749
						gene_Sema3e	-1.096	0.0385945		gene_Mbd5	0.614	0.00661677		gene_Ifitm3	-0.553	0.00613421						gene_Spin1	-0.497	0.0015407
						gene_Stmn1	-1.106	0.00187377		gene_Eif2d	0.61	1.95896e-08		gene_Tgm2	-0.555	0.0142496						gene_Tnip2	-0.499	0.0312178
						gene_Esrrg	-1.14	0.00155164		gene_Adcy6	0.61	0.000100584		gene_4930581F22Rik	-0.556	0.0298234						gene_Rara	-0.5	0.0184316
						gene_Mfsd2a	-1.151	0.0492322		gene_Rab3d	0.61	0.000719315		gene_Clcn7	-0.557	0.000274488						gene_Ubtd1	-0.501	0.0200337
						gene_Jun	-1.153	0.000551135		gene_Fbxo31	0.61	0.00166006		gene_Skap2	-0.557	0.001511						gene_Pid1	-0.501	0.0366959
						gene_Klk1b4	-1.157	0.000854224		gene_Serpinb9	0.61	0.0109674		gene_Vwa5a	-0.558	0.0004181						gene_Thpo	-0.503	0.00798478
						gene_Gm33703	-1.16	0.0168601		gene_N4bp2l1	0.61	0.0267193		gene_Rtp4	-0.561	0.00801092						gene_Ermp1	-0.504	0.000134352
						gene_Scd1	-1.168	0.019202		gene_Zmat3	0.609	0.00023578		gene_Acer2	-0.562	0.0306942						gene_Slc25a19	-0.504	0.042867
						gene_B4galt4	-1.173	6.13145e-05		gene_Mat1a	0.609	0.00103501		gene_Plaat3	-0.564	0.0316876						gene_Colec12	-0.506	0.003668
						gene_Cdc20	-1.181	0.0294577		gene_Lrrc29	0.609	0.00583187		gene_Nceh1	-0.566	0.0059057						gene_Tm4sf4	-0.507	0.0473875
						gene_Rarres1	-1.186	1.94561e-11		gene_LOC102631757	0.608	0.0102486		gene_Slc30a5	-0.566	0.0253902						gene_Rp9	-0.51	0.0011271
						gene_Spon2	-1.197	2.55637e-07		gene_Polk	0.607	0.00855082		gene_Gm35679	-0.566	0.0333943						gene_Tacc1	-0.511	0.0220337
						gene_Raet1e	-1.205	0.00300315		gene_Gm20684	0.605	0.0375801		gene_Tmem120a	-0.569	0.000358809						gene_D130020L05Rik	-0.511	0.0385802
						gene_Adamts5	-1.222	0.0146033		gene_Ndel1	0.604	1.58704e-06		gene_Stap2	-0.572	0.000506036						gene_Sirt1	-0.513	0.0120349
						gene_Gm40067	-1.228	2.22248e-09		gene_Rab11fip5	0.604	0.0418044		gene_Ly6g2	-0.582	0.00744121						gene_1810013L24Rik	-0.515	0.00265689
						gene_Chrna2	-1.239	0.00507882		gene_As3mt	0.603	8.20256e-05		gene_Ncald	-0.586	0.00547519						gene_Ogfrl1	-0.517	0.0114517
						gene_Gm40800	-1.256	0.0271828		gene_Nudt16	0.603	0.000525118		gene_Wfdc21	-0.588	0.0194764						gene_Klhdc7a	-0.517	0.0276079
						gene_H2-D1_1	-1.26	0.0307397		gene_Chd1l	0.603	0.00708592		gene_Tbc1d10a	-0.59	0.0215593						gene_Mms19	-0.519	0.00210117
						gene_Dntt	-1.266	0.012087		gene_Rbm47	0.602	8.46096e-05		gene_Man2a1	-0.591	0.00446951						gene_Ppp1r15a	-0.521	0.0122127
						gene_Gpc1	-1.283	5.43638e-09		gene_Abcg8	0.601	0.0151151		gene_Cpn2	-0.601	0.0100661						gene_Stat3	-0.521	0.0340814
						gene_Dlec1	-1.312	1.41625e-08		gene_Hap1	0.6	0.0296807		gene_Rnf19b	-0.604	0.00185719						gene_Zfp771	-0.523	0.00963003
						gene_Sulf1	-1.324	0.0228926		gene_Ddi2	0.599	0.0242098		gene_Pptc7	-0.605	0.00711127						gene_Rtp4	-0.523	0.015238
						gene_Serpinb1a	-1.332	0.0438162		gene_Stard5	0.598	1.15449e-05		gene_Fn1	-0.606	0.0164441						gene_Bcl7c	-0.524	0.00416141
						gene_Krt23	-1.344	0.0423692		gene_Ccdc191	0.598	0.00595579		gene_Rtn4	-0.607	0.00685821						gene_Zfp292	-0.525	0.0149139
						gene_Wfdc2	-1.354	0.00314416		gene_Slc25a47	0.598	0.020258		gene_Kng2	-0.608	0.0182716						gene_Cpn2	-0.526	0.0319091
						gene_Raet1d	-1.431	0.0116934		gene_Pced1b	0.598	0.0294269		gene_2200002D01Rik	-0.608	0.0271782						gene_Zfp358	-0.53	0.0251159
						gene_Ugt2b38	-1.455	1.51276e-05		gene_Slc50a1	0.597	0.000659964		gene_Plekhg5	-0.61	0.0403264						gene_Jak3	-0.531	0.0324192
						gene_Khdrbs1	-1.579	0.0307397		gene_Slc35g1	0.597	0.0101649		gene_Olfr1033	-0.612	0.00268531						gene_Arsg	-0.532	0.00611961
						gene_Fitm1	-1.62	1.08314e-08		gene_Fam126b	0.595	6.06758e-06		gene_Gm27216	-0.613	0.0215593						gene_Adgrl2	-0.532	0.015238
						gene_LOC115486417	-1.638	0.000230927		gene_Entpd2	0.595	0.0237366		gene_Gabbr2	-0.617	0.0300883						gene_Gjb2	-0.533	0.0345909
						gene_Ces2c	-1.709	0.000108087		gene_Tppp	0.593	0.0296807		gene_Cp	-0.618	0.0354718						gene_Stom	-0.535	0.000478306
						gene_Cib3	-1.771	1.17584e-06		gene_Tmem14a	0.592	0.0269474		gene_Iigp1	-0.622	0.0256752						gene_B4galt5	-0.535	0.015238
						gene_Loxl4	-1.783	0.0389375		gene_Tedc2	0.592	0.0294828		gene_Sh3yl1	-0.622	0.0377937						gene_Plekhh3	-0.538	0.00406967
						gene_Mki67	-1.892	0.000501857		gene_Akap7	0.591	0.00314432		gene_Mbl1	-0.623	0.0134306						gene_Tmem19	-0.541	0.00457611
						gene_Zbtb7c	-1.895	0.000551135		gene_Myo18a	0.59	1.50189e-05		gene_Acox1	-0.624	0.0347993						gene_Mif4gd	-0.544	0.00459237
						gene_Hhex	-1.945	0.00959018		gene_Etnk2	0.588	0.00101367		gene_Ap3m1	-0.626	0.00546148						gene_Tspan4	-0.545	0.0206557
						gene_Hamp2	-1.951	7.49335e-07		gene_Gch1	0.587	0.000311882		gene_Mafk	-0.627	0.00963509						gene_Fetub	-0.545	0.0309811
						gene_Pdk4	-2.006	0.000854224		gene_Sesn2	0.587	0.021543		gene_Icam1	-0.627	0.0168447						gene_Ubb	-0.546	0.00697414
						gene_Pltp	-2.012	2.4967e-13		gene_Polr2h	0.586	0.00151567		gene_Arhgap32	-0.628	0.0317947						gene_Nrbp2	-0.546	0.0204685
						gene_G0s2	-2.223	0.00115002		gene_Plekha6	0.586	0.00618039		gene_Pzp	-0.63	0.034822						gene_B4galt1	-0.548	0.0285206
						gene_Rnf181	-2.897	0.0198925		gene_Inpp4a	0.585	0.000593156		gene_Elk4	-0.63	0.039394						gene_Camk2n1	-0.55	0.00476361
						gene_Asgr2	-2.944	0.0191522		gene_Fanca	0.585	0.0440682		gene_Atg14	-0.634	0.00966307						gene_Icam1	-0.55	0.0442603
						gene_Cyp4a12b	-2.972	1.18736e-27		gene_Mertk	0.582	0.00112126		gene_Il15ra	-0.634	0.0177481						gene_Pgap1	-0.551	0.00118262
						gene_H2-Ke6_2	-3.655	0.00405069		gene_Emp2	0.582	0.0186135		gene_Wdr45b	-0.638	0.00226524						gene_Apon	-0.558	0.0455099
						gene_Tango2_1	-3.965	0.0276779		gene_Gm15411	0.581	0.00708592		gene_Ifitm2	-0.641	0.0298234						gene_Rnf19b	-0.561	0.00449759
						gene_Ppp2r5b_1	-4.537	0.0105314		gene_Tnfsf12	0.579	0.0262694		gene_Pros1	-0.644	0.00379744						gene_Trim24	-0.561	0.0333522
						gene_Moxd1	-4.775	0.000551135		gene_Cobll1	0.578	0.000220159		gene_Slc39a1	-0.65	0.000185579						gene_Gm10069	-0.563	0.00935126
										gene_Pabpc4	0.577	9.69048e-08		gene_Ambp	-0.652	0.0346197						gene_Zfp655	-0.568	0.0182807
										gene_Zfp704	0.577	0.00478846		gene_Ripk2	-0.652	0.0401142						gene_Gm1821	-0.569	0.0358042
										gene_Msantd2	0.576	0.00159403		gene_Ddi2	-0.653	0.000715746						gene_Prxl2b	-0.571	0.00768926
										gene_Spata2l	0.576	0.00986578		gene_Rnf213	-0.654	0.00571339						gene_Prr16	-0.572	0.0024069
										gene_Usp36	0.575	0.000230346		gene_Irak4	-0.655	0.000491051						gene_Tgm2	-0.572	0.0104198
										gene_Tbc1d16	0.574	1.22323e-05		gene_Lrp4	-0.655	0.00888675						gene_Gfra1	-0.572	0.0276079
										gene_Gtf2a2	0.572	5.1388e-05		gene_Rpap3	-0.655	0.0256752						gene_Slc30a5	-0.573	0.0231071
										gene_Slc1a2	0.571	0.0216922		gene_Pik3ap1	-0.671	0.00532262						gene_Ldhd	-0.575	0.00932278
										gene_Slc38a2	0.57	0.000781317		gene_Ttc39b	-0.675	2.16658e-06						gene_Klhl15	-0.575	0.0337187
										gene_Lrtm1	0.568	0.0196656		gene_Fh1	-0.675	0.000905815						gene_Prr3	-0.578	0.0364113
										gene_Marveld1	0.567	3.81376e-05		gene_Cd302	-0.683	0.00585333						gene_Inpp4a	-0.58	0.000499653
										gene_Gstt2	0.566	0.0347361		gene_AW112010	-0.686	0.00667876						gene_Irf1	-0.582	0.0111739
										gene_F3	0.566	0.0398815		gene_Shisa5	-0.689	0.000631562						gene_Isg15	-0.582	0.0159329
										gene_Bax	0.564	6.81604e-07		gene_Susd6	-0.69	5.86069e-07						gene_Bid	-0.582	0.0232368
										gene_C3	0.564	0.0387082		gene_Crp	-0.69	0.0193545						gene_1810058I24Rik	-0.582	0.0337112
										gene_Irf2	0.563	0.00036105		gene_Ptp4a1	-0.691	0.00363089						gene_Sat1	-0.583	0.000798145
										gene_Ugp2	0.563	0.00589924		gene_Irf7	-0.694	0.00367525						gene_Tmem176b	-0.584	0.0220507
										gene_Clec2d	0.562	0.0073211		gene_Apon	-0.695	0.00719617						gene_Pdia5	-0.585	0.00136421
										gene_Mbd1	0.561	0.0189306		gene_Trim12c	-0.697	0.000694078						gene_Naa80	-0.585	0.00165059
										gene_Atp1a1	0.56	0.000110443		gene_Tmem176b	-0.71	0.00317174						gene_Clcn2	-0.589	0.0276079
										gene_Wipi1	0.56	0.00053711		gene_Esr1	-0.711	0.0353562						gene_Ucp2	-0.591	0.0407361
										gene_E130102H24Rik	0.56	0.0375044		gene_Gjb2	-0.715	0.00183132						gene_Cpb2	-0.591	0.0430241
										gene_1700018L02Rik	0.56	0.0465295		gene_Lhpp	-0.715	0.00675376						gene_Cecr2	-0.591	0.0452662
										gene_Ralgapa2	0.559	0.00269903		gene_Serping1	-0.722	0.00955663						gene_Igf1	-0.592	0.0248266
										gene_Dennd5b	0.558	0.000287721		gene_Nrp1	-0.724	0.00416089						gene_Eva1a	-0.593	0.00767867
										gene_Limd2	0.556	0.000956176		gene_C4b	-0.732	0.0126191						gene_Kdm6b	-0.595	0.00710945
										gene_Hjurp	0.556	0.00672894		gene_Cpb2	-0.734	0.00686165						gene_Ldha	-0.595	0.0375197
										gene_Snhg1	0.556	0.0340137		gene_Gins1	-0.748	0.0248422						gene_Lrp3	-0.598	0.00660532
										gene_Sord	0.555	0.00383343		gene_Arpin	-0.75	0.00515665						gene_Midn	-0.601	0.0150878
										gene_Plxnb1	0.554	0.00134357		gene_Fosl2	-0.754	0.0011279						gene_Nox4	-0.606	0.003668
										gene_Plekhg3	0.554	0.00361588		gene_Slc38a2	-0.755	0.031893						gene_Gm27216	-0.611	0.0217044
										gene_Mgat5	0.554	0.0200839		gene_Got1	-0.758	0.0443634						gene_Ppm1l	-0.612	0.007402
										gene_Cabin1	0.553	0.000140047		gene_Bbs9	-0.761	0.0124536						gene_Tbl1xr1	-0.617	0.000744733
										gene_Trak2	0.551	0.000131778		gene_Hip1r	-0.766	0.000263733						gene_Sh3yl1	-0.617	0.0395517
										gene_Setd1b	0.55	0.00126425		gene_Lgals1	-0.773	0.000263088						gene_Serpina11	-0.618	0.00129679
										gene_Klf15	0.55	0.00543609		gene_Lin7a	-0.774	0.00160433						gene_AI463229	-0.622	0.0349071
										gene_4930523C07Rik	0.549	0.00856562		gene_Qsox1	-0.776	0.00191145						gene_Rnd3	-0.624	0.0179452
										gene_Cdip1	0.548	1.15905e-05		gene_Amer1	-0.777	0.00980502						gene_Tns2	-0.625	0.0412964
										gene_Gm11844	0.545	0.00123467		gene_Tnfrsf1a	-0.779	5.3642e-05						gene_St3gal4	-0.626	0.00369048
										gene_Plpp3	0.544	0.000633505		gene_Amigo2	-0.784	0.0179958						gene_Fosl2	-0.628	0.00989106
										gene_Hexdc	0.543	0.000900446		gene_Ugt1a5	-0.784	0.0399678						gene_Pros1	-0.632	0.00449759
										gene_Tsc22d4	0.543	0.00619896		gene_Slc1a2	-0.789	0.00571339						gene_Slc39a14	-0.633	0.0468958
										gene_0610031O16Rik	0.542	0.000868847		gene_Garem1	-0.793	1.33707e-05						gene_Vtn	-0.637	0.0276079
										gene_LOC102632463	0.542	0.0406546		gene_Trim30d	-0.802	0.00228489						gene_Id2	-0.641	0.029164
										gene_Acsm5	0.541	0.000337308		gene_Tmem176a	-0.804	0.000545228						gene_Pzp	-0.641	0.0307166
										gene_Erf	0.541	0.00144369		gene_Col15a1	-0.805	0.046058						gene_Nfia	-0.646	0.000302971
										gene_Il17rb	0.539	0.00343369		gene_Litaf	-0.808	0.000246418						gene_Ier2	-0.651	0.0246381
										gene_Crybg1	0.539	0.00474197		gene_Egfr	-0.808	0.0126907						gene_Wdr45b	-0.654	0.00161779
										gene_Plce1	0.538	0.0339542		gene_Grn	-0.814	0.00232206						gene_Rpap3	-0.667	0.0219913
										gene_Cyth1	0.537	0.0147868		gene_Mx2	-0.814	0.00837257						gene_Gm11963	-0.667	0.0237769
										gene_Ivns1abp	0.536	4.14743e-05		gene_Slc4a4	-0.819	0.000955143						gene_Rnf38	-0.681	0.000439875
										gene_Atg14	0.534	0.00232468		gene_Timeless	-0.822	0.0448039						gene_Ugcg	-0.684	0.00217336
										gene_Efhd2	0.534	0.00243771		gene_St3gal5	-0.823	0.0431939						gene_Cbx4	-0.685	0.0119676
										gene_Dffb	0.533	0.00697534		gene_Ctbs	-0.824	0.000381319						gene_Chrd	-0.691	0.00826588
										gene_Ang	0.533	0.03394		gene_Mat1a	-0.825	0.0132603						gene_Qsox1	-0.698	0.00660532
										gene_Mllt6	0.532	0.000312807		gene_C3	-0.828	0.0130315						gene_Pcbp4	-0.698	0.00753391
										gene_Smoc1	0.531	6.07911e-05		gene_Fam25c	-0.829	0.0151096						gene_C4b	-0.701	0.018402
										gene_Dnmt3a	0.531	0.0102444		gene_Usp18	-0.836	0.00532262						gene_Kansl1l	-0.709	0.00598888
										gene_Rapgef1	0.53	3.47531e-06		gene_Ddx60	-0.836	0.0130835						gene_Alkbh2	-0.709	0.00808969
										gene_Serpina6	0.53	0.00629588		gene_Acvr2b	-0.842	0.00837743						gene_Bcl3	-0.71	0.0182158
										gene_Slc12a9	0.529	0.000837742		gene_Rapgef4	-0.842	0.0145123						gene_Syne3	-0.711	0.0342026
										gene_Gm10768	0.528	0.00185316		gene_St3gal4	-0.843	1.95049e-05						gene_Dnajb5	-0.711	0.0359076
										gene_Klhdc8b	0.527	0.000270211		gene_Ldha	-0.844	0.000953889						gene_Igfals	-0.713	0.0150415
										gene_Nadsyn1	0.524	6.49213e-05		gene_Sntb2	-0.844	0.00984289						gene_Plekhb1	-0.714	0.00106416
										gene_Plk5	0.524	0.0438943		gene_Hmox1	-0.852	0.00820775						gene_Mbl1	-0.719	0.00288563
										gene_Fam120b	0.523	3.92821e-05		gene_Wsb1	-0.852	0.0200309						gene_Il13ra1	-0.72	0.000411735
										gene_Midn	0.523	0.00637873		gene_Slc25a51	-0.853	0.00490841						gene_Tspan33	-0.72	0.00601248
										gene_Taf1d	0.522	0.00164553		gene_Spp1	-0.858	0.00977901						gene_Zbtb42	-0.727	0.00544921
										gene_Meiob	0.522	0.0149739		gene_Itga6	-0.859	0.047639						gene_Adora1	-0.728	0.0418942
										gene_Vps13a	0.52	0.00328167		gene_Jun	-0.86	0.0131862						gene_Fam160a1	-0.729	0.0402311
										gene_Zmym5	0.519	0.000831412		gene_Mtss1	-0.862	0.039394						gene_Hip1r	-0.731	0.00059298
										gene_Sorbs1	0.519	0.00503513		gene_Gfra1	-0.863	0.000174378						gene_Fgfr1	-0.735	0.0337112
										gene_Amigo2	0.518	0.0183473		gene_Plcxd2	-0.864	0.00839738						gene_Kctd15	-0.736	1.38508e-05
										gene_Kalrn	0.517	5.1388e-05		gene_Efhd2	-0.866	0.0409767						gene_Tmem176a	-0.736	0.00206995
										gene_Rnf19b	0.517	0.00751497		gene_Hspb8	-0.869	0.000890395						gene_Cebpe	-0.736	0.0196316
										gene_Vmac	0.515	0.00243901		gene_Gbp7	-0.87	0.00867478						gene_Serping1	-0.742	0.00710945
										gene_Sclt1	0.513	0.0145433		gene_Slc5a6	-0.871	0.00313369						gene_Erf	-0.745	0.00744449
										gene_Slc2a9	0.512	0.000578776		gene_Plce1	-0.882	6.26888e-06						gene_Zfp703	-0.747	0.00269657
										gene_Fchsd2	0.512	0.00130463		gene_Tmem229a	-0.883	0.0378893						gene_2410006H16Rik	-0.752	0.00457611
										gene_Tmem87b	0.511	6.69001e-05		gene_St6gal1	-0.889	4.9823e-05						gene_Hopx	-0.754	0.0254275
										gene_Ces1b	0.511	0.00243771		gene_Cyp4f16	-0.895	0.0140403						gene_Dedd2	-0.756	0.00308951
										gene_Nsun6	0.511	0.0421564		gene_Slc41a1	-0.896	9.0205e-05						gene_Itga7	-0.758	0.00313314
										gene_Susd6	0.509	5.00947e-05		gene_Klf13	-0.896	0.0378893						gene_Tm4sf1	-0.758	0.0274235
										gene_Cyp2d37-ps	0.509	0.00450568		gene_Oat	-0.899	0.00763081						gene_Zfp516	-0.759	0.0118477
										gene_Bri3	0.509	0.00872386		gene_Fmo2	-0.9	0.0201453						gene_Vegfb	-0.76	0.000444954
										gene_Rdh16f2	0.509	0.0438943		gene_Gne	-0.902	0.000506036						gene_Mmp14	-0.761	0.00046028
										gene_Zfp275	0.507	0.00469694		gene_Ifi207	-0.905	0.00719617						gene_Gm30097	-0.77	0.000551686
										gene_Rhobtb3	0.506	0.00172229		gene_Ugcg	-0.908	1.02986e-05						gene_2200002D01Rik	-0.776	0.00235991
										gene_Atr	0.506	0.00586253		gene_Cpt1a	-0.914	0.00980502						gene_Amer1	-0.776	0.00963003
										gene_Ddx59	0.506	0.0456472		gene_Tspan4	-0.917	5.95892e-06						gene_Gm8883	-0.779	0.00035259
										gene_Zfp715	0.505	0.00883241		gene_1810055G02Rik	-0.918	0.0389316						gene_Ambp	-0.785	0.00660532
										gene_Ces2g	0.504	8.161e-05		gene_Gm36841	-0.94	0.00921363						gene_Zc3h12a	-0.785	0.00805635
										gene_N4bp2	0.504	0.000300675		gene_C730036E19Rik	-0.945	0.0382162						gene_Ildr2	-0.789	0.0287403
										gene_Nmral1	0.504	0.0069094		gene_Herc6	-0.947	1.01572e-06						gene_Rsad2	-0.789	0.0397883
										gene_Ephx1	0.502	0.0327802		gene_Il6ra	-0.947	0.00222489						gene_Slc13a3	-0.79	0.0403488
										gene_9630013D21Rik	0.5	0.0159869		gene_Ildr2	-0.954	0.00511663						gene_Ihh	-0.796	0.0307543
										gene_Nup210	0.499	0.00435166		gene_Tbc1d8	-0.97	2.32845e-09						gene_Pogk	-0.801	0.0101437
										gene_Slc2a2	0.499	0.00612838		gene_Plk3	-0.973	0.0237378						gene_Fndc3b	-0.801	0.0159329
										gene_Rpap3	0.499	0.00919426		gene_Sntg2	-0.974	0.000545228						gene_Crp	-0.802	0.00416141
										gene_Wdr45b	0.499	0.0168861		gene_Gm8883	-0.976	1.68708e-06						gene_Bud13	-0.807	0.0187901
										gene_Mms19	0.498	0.000556726		gene_Syne3	-0.977	0.00143664						gene_Inhbe	-0.81	0.00108616
										gene_Grik5	0.498	0.00131564		gene_Btg2	-0.978	0.00100986						gene_Hmox1	-0.81	0.0131733
										gene_Wdsub1	0.498	0.0170507		gene_Trim24	-0.979	1.12956e-05						gene_Gm34014	-0.817	0.0187901
										gene_Fam160b1	0.497	0.00084997		gene_Ifit3	-0.981	0.000274556						gene_Cln6	-0.819	0.0430241
										gene_Fam169b	0.496	0.000928191		gene_Mmgt2	-0.997	0.0333666						gene_Mcm10	-0.822	0.020903
										gene_Suv39h1	0.495	0.0137042		gene_Gm46295	-1.018	0.0438286						gene_Klf16	-0.824	0.0182811
										gene_Akr1c14	0.495	0.0139454		gene_Gimd1	-1.019	0.00248615						gene_Rnase4	-0.824	0.0414498
										gene_Actn1	0.493	0.00152267		gene_Wnt9a	-1.02	0.0334305						gene_Carmil1	-0.825	0.00186621
										gene_Prkcz	0.493	0.00562128		gene_Rab30	-1.027	0.00750321						gene_Fitm1	-0.826	0.00643324
										gene_Zc3h8	0.493	0.0394264		gene_Stat3	-1.036	2.37657e-07						gene_Zfp36l2	-0.835	0.0289964
										gene_Phf14	0.492	4.16016e-05		gene_Xirp1	-1.037	0.0233541						gene_Uap1l1	-0.836	0.017152
										gene_Pfkfb2	0.49	0.000310622		gene_Cers6	-1.04	0.0030277						gene_Mx2	-0.841	0.00579029
										gene_Gm5524	0.487	0.0116097		gene_Aig1	-1.041	7.55268e-08						gene_Inf2	-0.845	0.000136457
										gene_Tns1	0.485	0.000130806		gene_Raet1e	-1.041	0.0317947						gene_Plekhg5	-0.845	0.00172903
										gene_Srbd1	0.485	0.00514126		gene_Gbp3	-1.042	0.011794						gene_Fga	-0.856	0.0103056
										gene_Hs6st1	0.482	0.00150913		gene_Morc4	-1.043	0.0411735						gene_Camkk2	-0.859	0.000744733
										gene_Ikbip	0.482	0.0474072		gene_Tox	-1.047	0.0384119						gene_Nfkbiz	-0.861	0.000558813
										gene_Slc15a4	0.478	0.00087455		gene_Ctsc	-1.049	0.00161955						gene_Ang	-0.867	0.0201249
										gene_Kiz	0.477	0.000796536		gene_Ly6e	-1.056	0.000555517						gene_Rpain	-0.869	0.00328534
										gene_Vps9d1	0.476	0.000165834		gene_Gm7694	-1.072	0.000231719						gene_C9	-0.876	0.000517281
										gene_Luc7l2	0.476	0.00311384		gene_Cyp3a13	-1.072	0.00506211						gene_Ly6e	-0.876	0.00659104
										gene_Sult1b1	0.476	0.0077381		gene_Pdzrn3	-1.072	0.0137396						gene_Cyp3a13	-0.887	0.0283709
										gene_Igfbp4	0.476	0.0140373		gene_Serpina3m	-1.074	0.000645452						gene_Gm33724	-0.887	0.0489089
										gene_Arap2	0.475	0.00377832		gene_Ccl6	-1.081	0.0159516						gene_D630039A03Rik	-0.896	0.00755188
										gene_1810013L24Rik	0.474	0.00189089		gene_Rnase4	-1.091	0.00328596						gene_Pla2g12a	-0.896	0.0375197
										gene_Ptch1	0.473	0.010407		gene_Gm30057	-1.092	0.0342545						gene_Fgg	-0.898	0.00338907
										gene_Foxk1	0.472	0.016259		gene_Arhgap44	-1.095	0.00719617						gene_Acvr2b	-0.902	0.00388994
										gene_Endog	0.47	0.000432297		gene_Ifit3b	-1.102	0.00339811						gene_Sox12	-0.906	0.00416141
										gene_Cdc42ep4	0.47	0.0109749		gene_Ang	-1.104	0.00147488						gene_Cdkn2d	-0.909	0.0131681
										gene_Ddx46	0.469	3.81376e-05		gene_Slc41a2	-1.109	0.000210668						gene_Pmm1	-0.91	0.0196912
										gene_Gpd1l	0.469	0.000444618		gene_Gm36749	-1.113	0.0393291						gene_Serpina3n	-0.918	0.0386927
										gene_Psmb10	0.469	0.00815572		gene_Ucp2	-1.122	3.07505e-06						gene_Il18bp	-0.927	0.0402311
										gene_Serac1	0.469	0.0173858		gene_Snx10	-1.125	3.44044e-06						gene_Ifit1	-0.937	0.00422431
										gene_Firre	0.468	0.0049264		gene_Slfn9	-1.13	0.0126191						gene_Mxd1	-0.938	0.0024365
										gene_Sfpq	0.466	4.7345e-05		gene_Fga	-1.134	0.000244913						gene_Clu	-0.94	0.000407159
										gene_Stk11ip	0.466	0.0194618		gene_Isg15	-1.138	2.10195e-08						gene_Gm7694	-0.954	0.00147711
										gene_Kcnn2	0.465	0.00215355		gene_Ssbp4	-1.142	0.000715746						gene_Gm15638	-0.954	0.0182158
										gene_Rbm33	0.463	0.00512101		gene_Abhd2	-1.143	1.94458e-05						gene_Crygn	-0.955	0.0345909
										gene_Slc43a1	0.463	0.00734403		gene_Cfh	-1.149	0.000142011						gene_Dusp1	-0.956	0.0216273
										gene_Map2k3	0.462	0.000163757		gene_Slc10a2	-1.15	0.000332783						gene_Ppp1r14a	-0.956	0.0261935
										gene_Dhfr	0.46	0.000135228		gene_Xaf1	-1.157	1.53072e-05						gene_Btbd19	-0.959	0.049063
										gene_Casp6	0.46	0.025381		gene_Gm39759	-1.174	0.00436406						gene_Map3k14	-0.967	0.00088655
										gene_Arl5b	0.459	0.0016961		gene_Bhlhb9	-1.174	0.0164441						gene_Zfp36l1	-0.973	0.000854059
										gene_Mycbp2	0.458	0.000138523		gene_Fgg	-1.184	2.78399e-05						gene_Arhgef26	-0.976	0.0131694
										gene_Mdm2	0.458	0.00140432		gene_Cenpm	-1.189	0.00837257						gene_G0s2	-0.979	0.0171146
										gene_Cirbp	0.456	0.0411403		gene_Nrg4	-1.196	0.0338861						gene_Fgb	-0.981	0.00202312
										gene_Dgat2	0.455	0.00171577		gene_Lpgat1	-1.2	6.49937e-07						gene_Btg2	-0.983	0.000969904
										gene_Txndc11	0.455	0.0043238		gene_Slc39a14	-1.2	5.41848e-06						gene_Gm15998	-0.986	0.000798145
										gene_Lrrc40	0.455	0.00535295		gene_Map3k6	-1.201	0.0201453						gene_Dleu2	-0.99	0.0261315
										gene_Tnrc6c	0.454	0.000417116		gene_Vill	-1.216	0.0150689						gene_Irx1	-0.99	0.0444871
										gene_Akap9	0.453	0.000396181		gene_Jak3	-1.218	1.10707e-09						gene_Gm34758	-0.993	0.0395781
										gene_Rps29	0.453	0.0133986		gene_Nfkbiz	-1.233	7.11704e-08						gene_Rab11fip4	-0.995	0.0251159
										gene_Dgkd	0.452	0.000428787		gene_Cdk1	-1.234	0.0381234						gene_C8a	-0.998	0.000798145
										gene_Pik3cb	0.452	0.00245273		gene_Nos1ap	-1.238	0.00640704						gene_Mex3d	-0.998	0.00113156
										gene_Kif13a	0.452	0.00276882		gene_Gm36691	-1.247	0.0493794						gene_Cadm4	-0.999	7.14504e-06
										gene_Borcs7	0.448	0.0269847		gene_Fgb	-1.248	2.49034e-05						gene_Litaf	-1	2.32295e-06
										gene_Ugt2b35	0.446	0.0139665		gene_Gm30097	-1.251	4.05762e-10						gene_Wnk4	-1.002	0.0389912
										gene_Akap8	0.445	0.000255925		gene_Tha1	-1.255	9.86104e-05						gene_Ccn1	-1.008	0.00675029
										gene_Ccnt2	0.445	0.0300859		gene_Gm527	-1.257	0.0113406						gene_Sertad1	-1.022	0.00326094
										gene_Man2a1	0.444	0.000982158		gene_Ifi27l2b	-1.271	0.00154737						gene_Syt12	-1.03	0.0340814
										gene_Lrrk1	0.444	0.0210528		gene_Cln6	-1.273	0.000381319						gene_Ctsc	-1.031	0.00206698
										gene_Trak1	0.443	0.00144476		gene_Rcan2	-1.274	0.0046488						gene_Osmr	-1.033	0.0242515
										gene_Cyp2d13	0.443	0.0241025		gene_Efr3b	-1.281	0.0057968						gene_Mup3_1	-1.045	0.0052263
										gene_Morn1	0.443	0.0312547		gene_Gan	-1.294	0.00970972						gene_Nab2	-1.047	0.0244005
										gene_Trpt1	0.443	0.0349031		gene_Serpina7	-1.307	0.000713883						gene_Itih4	-1.048	0.00779082
										gene_Mpzl2	0.442	0.00468493		gene_Csf2rb2	-1.31	0.0333666						gene_Gm3219	-1.051	6.50537e-06
										gene_Srpk2	0.442	0.00957436		gene_Atp11a	-1.313	1.8313e-05						gene_Hectd2os	-1.08	0.0209843
										gene_Sbf2	0.442	0.0116975		gene_B3galt1	-1.329	0.00536144						gene_Arl13b	-1.084	0.00416623
										gene_Tpmt	0.441	0.00198496		gene_Socs2	-1.337	0.0100661						gene_Slc41a1	-1.088	8.36796e-07
										gene_4833420G17Rik	0.44	0.0483619		gene_Slc13a3	-1.338	5.06695e-05						gene_Cfh	-1.088	0.000411735
										gene_Sh2b3	0.438	0.00225791		gene_Hamp2	-1.344	0.000274488						gene_Tmem229a	-1.096	0.00601248
										gene_Fam102a	0.438	0.0029994		gene_Arhgef26	-1.346	0.000199675						gene_Lsp1	-1.098	0.0287403
										gene_Nr1h4	0.437	0.000659964		gene_Cyp17a1	-1.348	0.0479761						gene_Abcb1b	-1.1	0.0170009
										gene_Fam234b	0.436	0.00165252		gene_Cxcl9	-1.365	0.000417007						gene_Slc41a2	-1.105	0.000262728
										gene_Zcchc24	0.435	0.00222562		gene_Il13ra1	-1.367	5.92181e-14						gene_Slc3a1	-1.112	0.000732779
										gene_Tgfbr1	0.434	0.00140488		gene_Lbp	-1.368	0.00109355						gene_Nat8	-1.119	0.00935126
										gene_Abca6	0.434	0.0236812		gene_Ccna2	-1.369	0.0242497						gene_Fgl1	-1.122	0.00919813
										gene_Pbx1	0.434	0.0237176		gene_Mthfd1l	-1.376	0.0280369						gene_Wnt9a	-1.137	0.013853
										gene_Baz1b	0.433	0.000354929		gene_Il18bp	-1.394	0.000516765						gene_Alas2	-1.138	1.31921e-09
										gene_Ankrd16	0.432	0.00203311		gene_Wfdc2	-1.399	0.000744251						gene_Tlr2	-1.156	0.00941072
										gene_Igsf8	0.432	0.00399989		gene_Slc3a1	-1.4	5.95892e-06						gene_Ctcflos	-1.168	0.00298582
										gene_Tob1	0.432	0.0339542		gene_Ripply1	-1.401	0.00714725						gene_Adgrg2	-1.168	0.0400246
										gene_Ppp2r5e	0.431	0.000363038		gene_Itih3	-1.415	3.87352e-05						gene_Lpgat1	-1.175	1.91658e-06
										gene_Crcp	0.431	0.00444632		gene_Gal3st1	-1.417	0.00820551						gene_Gpat3	-1.18	0.00370077
										gene_Parp10	0.431	0.00849148		gene_H2-Bl	-1.419	0.0235236						gene_Adam11	-1.181	0.0052263
										gene_Gm14325	0.431	0.0121081		gene_Osmr	-1.423	0.000715746						gene_Itih3	-1.183	0.00106416
										gene_Ermard	0.431	0.0169224		gene_Cerkl	-1.424	0.00220699						gene_Csrnp1	-1.183	0.00310211
										gene_Commd3	0.43	0.000425246		gene_Hebp2	-1.425	0.0206295						gene_Efr3b	-1.186	0.0114974
										gene_Amd1	0.43	0.00340001		gene_Ifit1	-1.438	1.18546e-06						gene_LOC115489999	-1.19	0.0014171
										gene_Ptp4a1	0.428	0.00129936		gene_Clec4n	-1.45	0.0164538						gene_Spp1	-1.192	0.000104326
										gene_Nfx1	0.428	0.00300076		gene_Cxcl14	-1.455	0.0169375						gene_Tiam2	-1.215	0.0030797
										gene_Cant1	0.427	0.000831412		gene_Srrm4	-1.465	4.20495e-05						gene_C1ql4	-1.215	0.0235983
										gene_Ubxn8	0.427	0.00091228		gene_Ung	-1.466	0.00128566						gene_Vnn1	-1.248	0.00400748
										gene_Insr	0.427	0.00377832		gene_Gm35742	-1.469	0.00480702						gene_Serpina10	-1.249	1.54008e-05
										gene_Rusc2	0.427	0.00735757		gene_Raet1d	-1.477	0.00114145						gene_Wsb1	-1.257	0.000141199
										gene_Asrgl1	0.427	0.0299932		gene_Mpeg1	-1.482	1.10577e-05						gene_F830016B08Rik	-1.266	0.000969904
										gene_Tmem131l	0.427	0.0320344		gene_E2f8	-1.485	0.00942291						gene_Zbtb16	-1.273	0.0330541
										gene_Ncl	0.426	0.000141617		gene_Serpina10	-1.486	6.09424e-08						gene_Hp	-1.279	0.00372943
										gene_Enpp1	0.426	0.00189278		gene_Hp	-1.498	0.00040992						gene_Efna1	-1.285	6.86654e-05
										gene_Acot12	0.426	0.00330476		gene_Fabp5	-1.503	0.0307857						gene_Gm35696	-1.289	0.0119676
										gene_Asl	0.426	0.00479549		gene_Vnn1	-1.516	0.000246418						gene_Tgm1	-1.299	1.98334e-05
										gene_Fn3k	0.426	0.01768		gene_Syne4	-1.526	0.000281497						gene_Prg4	-1.299	0.000274552
										gene_Itch	0.425	0.000432054		gene_Nnmt	-1.531	0.00039008						gene_Zbp1	-1.304	0.000625201
										gene_Riok2	0.425	0.00300104		gene_Itih4	-1.548	1.33707e-05						gene_Sertad3	-1.305	1.27054e-05
										gene_Osbpl9	0.424	0.00133118		gene_Zbtb16	-1.553	0.00585333						gene_Kcnt2	-1.314	0.025718
										gene_Ric8a	0.424	0.00201852		gene_Tlr2	-1.561	0.000204187						gene_Cyb561	-1.321	4.96354e-05
										gene_Tmem201	0.424	0.00601364		gene_LOC115489999	-1.579	5.92622e-06						gene_Id3	-1.33	0.0184291
										gene_Ogt	0.424	0.00619333		gene_2010003K11Rik	-1.591	1.88561e-08						gene_Adamts6	-1.338	0.0463257
										gene_Engase	0.423	0.0319565		gene_Ifi44	-1.594	0.000183399						gene_Cers6	-1.345	4.96354e-05
										gene_Rxra	0.423	0.0346282		gene_Hpx	-1.603	7.64925e-06						gene_Gm29919	-1.345	0.00370077
										gene_Slc35d2	0.421	0.00187622		gene_Ctcflos	-1.603	1.08836e-05						gene_Gm40916	-1.346	0.0196969
										gene_Ap5z1	0.421	0.00301508		gene_Fam110c	-1.618	0.0132167						gene_Atp4a	-1.348	0.00174719
										gene_Atxn7	0.421	0.0105558		gene_Gnat1	-1.622	0.000665415						gene_Serpine2	-1.352	0.00100618
										gene_Zc3h7b	0.42	0.00157713		gene_Ctcfl	-1.635	0.000231719						gene_Hpx	-1.361	0.000297151
										gene_Ak4	0.419	0.00239795		gene_Saa4	-1.641	2.49034e-05						gene_Raet1e	-1.361	0.00243814
										gene_Trpm7	0.418	0.0045557		gene_Tgm1	-1.646	9.39141e-09						gene_Lrg1	-1.375	0.000514295
										gene_Kat2b	0.418	0.00460373		gene_Gpat3	-1.662	1.00203e-05						gene_Plk3	-1.377	0.000437364
										gene_Slc39a13	0.417	0.00368919		gene_Gm40011	-1.667	0.00404682						gene_Gas6	-1.38	2.73125e-05
										gene_Zfp445	0.417	0.0409103		gene_Kif20a	-1.67	0.000563008						gene_S1pr5	-1.383	0.000304022
										gene_Acyp1	0.417	0.0454285		gene_Marco	-1.723	0.0204758						gene_Socs2	-1.408	0.00601248
										gene_Atp7b	0.416	0.00130281		gene_Gbp11	-1.732	0.0256752						gene_Orm1	-1.412	0.000517281
										gene_Pfas	0.416	0.0169746		gene_Serpine1	-1.737	0.00938192						gene_Ung	-1.427	0.00192124
										gene_Stxbp6	0.415	0.00838316		gene_Serpina3n	-1.786	1.45177e-06						gene_Mat2a	-1.456	0.0142629
										gene_Gpt2	0.415	0.0106971		gene_Arid5a	-1.804	1.68708e-06						gene_Saa4	-1.469	0.000291959
										gene_Dhrs7	0.415	0.0120849		gene_Gas6	-1.808	4.81455e-09						gene_Slc41a3	-1.485	0.00621217
										gene_Birc2	0.414	0.000314412		gene_Fos	-1.808	0.000166712						gene_Rgs3	-1.486	2.18211e-05
										gene_Gamt	0.414	0.0121532		gene_Tcf24	-1.808	0.00394752						gene_Dpy19l3	-1.501	8.47999e-09
										gene_Tmem97	0.413	0.00375653		gene_Orm1	-1.82	1.95678e-06						gene_C6	-1.515	3.25826e-11
										gene_Sos2	0.413	0.00703537		gene_Junb	-1.828	0.000563008						gene_Syne4	-1.517	0.00035731
										gene_Prr3	0.413	0.0483619		gene_Gm16348	-1.83	7.54274e-07						gene_Cyp7b1	-1.521	0.00614083
										gene_Klhl17	0.412	0.00282943		gene_Cyb561	-1.902	3.55217e-10						gene_Dct	-1.525	9.12682e-05
										gene_Ntmt1	0.412	0.0132358		gene_Sult2a7	-1.902	0.00533092						gene_Lbp	-1.529	0.000202014
										gene_Gba2	0.412	0.0159914		gene_Fgl1	-1.92	3.86614e-07						gene_Il1rn	-1.534	0.0118477
										gene_Srpr	0.411	0.00426144		gene_Tifa	-1.945	2.33471e-07						gene_Nnmt	-1.535	0.000411735
										gene_Ptp4a3	0.411	0.0145433		gene_Cdc20	-1.946	0.0447585						gene_Ikzf4	-1.554	0.000332846
										gene_Asxl2	0.41	0.00109239		gene_Lrg1	-1.951	8.74647e-08						gene_Obp2a	-1.568	0.0159911
										gene_Rnf14	0.41	0.00283415		gene_Cpne8	-1.985	3.46349e-08						gene_Gm40011	-1.591	0.00628062
										gene_Slc40a1	0.41	0.0252547		gene_Kcnt2	-1.999	0.000199675						gene_Steap4	-1.599	6.50537e-06
										gene_Dmac2	0.409	0.00475518		gene_Il1r1	-2.023	1.00142e-12						gene_1810064F22Rik	-1.608	1.38168e-07
										gene_Tbc1d15	0.408	0.0021515		gene_Irak3	-2.055	7.82605e-06						gene_Phlda1	-1.658	0.0393002
										gene_Slc12a4	0.408	0.0063095		gene_Slc22a27	-2.055	0.00935453						gene_Atp11a	-1.693	8.9158e-09
										gene_Uaca	0.408	0.0271889		gene_Ttc39a	-2.061	0.00109585						gene_Fos	-1.763	0.000272793
										gene_Ifitm3	0.408	0.0289856		gene_Zbp1	-2.097	1.85555e-09						gene_H2-K1	-1.765	0.000558813
										gene_Zfyve9	0.407	0.000575271		gene_Gm15348	-2.173	0.000545228						gene_Fam25c	-1.779	4.8533e-10
										gene_Stap2	0.407	0.00579599		gene_Slc16a5	-2.198	0.000643403						gene_LOC115486410	-1.788	0.0307166
										gene_Fus	0.406	0.00609706		gene_Il1rn	-2.223	9.1044e-05						gene_Enpp6	-1.809	1.68275e-05
										gene_Ccdc167	0.406	0.0124369		gene_Gucy2c	-2.225	0.00235168						gene_Serpina7	-1.833	4.76459e-07
										gene_Ing1	0.406	0.0262723		gene_Dnajc12	-2.229	2.84433e-13						gene_Irak3	-1.843	8.90995e-05
										gene_Vps13b	0.405	0.00203503		gene_Slc41a3	-2.241	8.09723e-06						gene_Alpk1	-1.871	0.000133926
										gene_Ktn1	0.405	0.00565015		gene_Mki67	-2.275	0.00189809						gene_Il1b	-1.873	0.00364256
										gene_Myo19	0.405	0.0206635		gene_Saa3	-2.286	0.00041577						gene_Errfi1_1	-1.887	0.00767867
										gene_Gfra1	0.404	0.00627637		gene_Prg4	-2.293	1.73962e-12						gene_Ly6d	-1.892	0.0153651
										gene_Zyg11b	0.403	0.00178272		gene_Top2a	-2.318	0.0139232						gene_Raet1d	-1.923	1.05418e-05
										gene_Dcaf6	0.402	0.0128472		gene_Steap4	-2.326	3.22622e-12						gene_Serpine1	-1.934	0.00308224
										gene_Usp28	0.402	0.0299658		gene_Gm11695	-2.361	0.0229705						gene_Gm527	-1.937	2.73125e-05
										gene_Cdk18	0.401	0.000270211		gene_Apcs	-2.431	8.55881e-08						gene_Il1r1	-1.945	5.9654e-12
										gene_Tulp4	0.4	0.000678968		gene_Syt12	-2.452	3.10323e-09						gene_Wfdc2	-1.969	6.67715e-07
										gene_Smarca2	0.399	0.000956443		gene_Alpk1	-2.459	1.06264e-07						gene_Arid5a	-1.992	1.16515e-07
										gene_Pdcd11	0.399	0.00163501		gene_Gm32894	-2.481	0.000643403						gene_S100a9	-2.006	0.00551235
										gene_Actr6	0.399	0.0089669		gene_Socs3	-2.614	7.06264e-12						gene_Saa3	-2.024	0.00235734
										gene_Nup133	0.399	0.0219758		gene_Nanp	-2.634	0.00437951						gene_Dnajc12	-2.051	1.60246e-11
										gene_Tmem9	0.398	0.00163438		gene_Ergic2_1	-2.665	0.0140437						gene_Mup21	-2.074	2.57888e-08
										gene_Nav2	0.398	0.0110857		gene_Isyna1	-2.76	2.32845e-09						gene_Apcs	-2.087	1.05418e-05
										gene_Plekha7	0.398	0.0316925		gene_S100a9	-2.923	2.01595e-05						gene_Cspg5	-2.093	1.60711e-05
										gene_Ubac1	0.396	0.00171427		gene_Slc37a1	-2.954	8.17306e-12						gene_Junb	-2.095	6.16587e-05
										gene_Tagap1	0.396	0.0267118		gene_Scara5	-3.042	2.38719e-11						gene_Capn8	-2.138	1.84127e-06
										gene_Ppil3	0.396	0.0270532		gene_Slc13a5	-3.081	1.67345e-07						gene_Cxcl14	-2.141	0.00015093
										gene_Cntrl	0.396	0.0290588		gene_Cxcl1	-3.109	1.22994e-07						gene_Cxcl1	-2.163	0.000514295
										gene_Bcas3	0.395	0.008883		gene_Rad51b	-3.183	9.98951e-06						gene_Cpne8	-2.174	1.31921e-09
										gene_Ddhd2	0.395	0.0123786		gene_Crybb3	-3.288	5.30414e-09						gene_Tmem28	-2.188	0.000325482
										gene_Chchd7	0.394	0.000615495		gene_Cux2	-3.444	0.00881957						gene_Bhlhe41	-2.25	0.0149861
										gene_Bclaf1	0.394	0.00276591		gene_n-TPtgg5	-3.633	3.46349e-08						gene_Cyp4a12b	-2.364	4.29157e-10
										gene_Brap	0.393	0.0049264		gene_Slc22a26	-3.829	3.07883e-05						gene_Gbp11	-2.408	0.000847302
										gene_Lurap1l	0.393	0.0200839		gene_Cyp2b9	-4.208	0.000615576						gene_Chrm3	-2.428	2.58906e-05
										gene_Cd302	0.393	0.0335546		gene_Orm3	-4.414	5.7023e-09						gene_Cyp4a12a	-2.431	1.5766e-09
										gene_Tnrc6a	0.393	0.0375801		gene_Ly6d	-4.697	4.49943e-10						gene_n-TPtgg5	-2.526	0.00019891
										gene_Uvssa	0.392	0.0153678		gene_Prtn3	-5.441	2.07817e-12						gene_Isyna1	-2.532	7.39491e-08
										gene_Slc44a3	0.392	0.0380316		gene_Saa1	-5.493	9.98951e-06						gene_Gm15348	-2.547	4.63099e-05
										gene_N6amt1	0.392	0.0430585		gene_Mt1	-5.544	5.5178e-10						gene_Mt1	-2.55	0.0056572
										gene_Ndufaf4	0.391	0.0104286		gene_Lcn2	-5.916	1.82316e-10						gene_Tifa	-2.554	5.31228e-12
										gene_Rbm4b	0.391	0.0131622		gene_Orm2	-5.997	9.09022e-10						gene_Slc13a5	-2.56	2.55085e-05
										gene_Sptbn2	0.391	0.0350505		gene_Mt2	-6.796	4.23831e-11						gene_Crybb3	-2.613	6.36963e-06
										gene_Golgb1	0.39	0.00576986		gene_Saa2	-7.371	2.54798e-06						gene_Derl3	-2.629	0.00697414
										gene_Edem2	0.39	0.0149156										gene_Gm32894	-2.647	0.000275586
										gene_Mpdz	0.39	0.0387082										gene_Orm3	-2.701	0.000564919
										gene_Atp6v1d	0.389	0.000258551										gene_Cish	-2.709	6.92403e-05
										gene_Ankrd27	0.389	0.00339374										gene_Mup21_1	-2.757	1.38315e-05
										gene_Pold3	0.389	0.011694										gene_Slc37a1	-2.796	1.07381e-10
										gene_Deptor	0.389	0.0133078										gene_Fkbp5	-2.846	0.00310211
										gene_Gkap1	0.389	0.0247861										gene_Scara5	-2.87	3.4209e-10
										gene_Cadps2	0.389	0.0317973										gene_Mt2	-2.916	0.00416141
										gene_Uri1	0.388	0.000832931										gene_Ergic2_1	-2.946	0.00565687
										gene_Usp16	0.388	0.00154807										gene_Socs3	-3.294	3.16684e-18
										gene_Ndc1	0.388	0.0153565										gene_Saa1	-3.439	0.00634364
										gene_Rps6ka4	0.388	0.0181847										gene_Lcn2	-3.481	0.000150789
										gene_Nfix	0.387	0.011099										gene_Hbb-bs	-3.693	1.26078e-60
										gene_Oxld1	0.387	0.0304575										gene_Hba-a1	-3.811	6.14922e-55
										gene_Aspg	0.387	0.0372269										gene_Prtn3	-3.879	2.90171e-07
										gene_Ccdc82	0.387	0.0493211										gene_Hba-a2	-3.957	4.19727e-23
										gene_Dazap1	0.386	0.0127078										gene_Cux2	-4.228	0.00111329
										gene_Phka2	0.386	0.0303707										gene_Orm2	-4.275	1.05418e-05
										gene_Pi4ka	0.385	0.00113062										gene_Saa2	-4.473	0.00337153
										gene_Xpo4	0.385	0.0111919										gene_Hbb-bt	-4.71	9.17562e-51
										gene_Prkag2	0.385	0.0199733										gene_Moxd1	-8.036	2.59225e-07
										gene_Diaph2	0.385	0.0254556
										gene_Ell	0.384	0.00301508
										gene_Csnk1g3	0.383	0.000591857
										gene_Edc3	0.383	0.00830071
										gene_Hyal1	0.382	0.0119849
										gene_Stab2	0.382	0.0278058
										gene_Nfkbia	0.382	0.0473629
										gene_Pwwp2a	0.381	0.00629588
										gene_Zfp629	0.381	0.0148764
										gene_Pnpla2	0.38	0.0182401
										gene_Tsc22d2	0.379	0.00614732
										gene_Abhd15	0.379	0.0136388
										gene_Tapt1	0.379	0.019307
										gene_Rbms1	0.379	0.0242277
										gene_Rhoq	0.379	0.031657
										gene_Kif21a	0.378	0.00771578
										gene_Onecut2	0.377	0.0276894
										gene_Tmem184b	0.377	0.0291422
										gene_F7	0.376	0.00308149
										gene_Dlg1	0.376	0.00933179
										gene_Atp1b1	0.376	0.045686
										gene_Metap1d	0.375	0.00171577
										gene_Atn1	0.375	0.00523813
										gene_Plec	0.373	0.007289
										gene_Tmem258	0.373	0.0336989
										gene_Slc16a7	0.373	0.0427996
										gene_Agl	0.372	0.00512101
										gene_Lmbr1	0.372	0.0418317
										gene_Nudcd2	0.371	0.000685363
										gene_Kng2	0.37	0.0160309
										gene_Soat2	0.37	0.0379077
										gene_Mfsd1	0.369	0.00340759
										gene_Tet3	0.369	0.0287212
										gene_Fastk	0.368	0.00166338
										gene_Wdr45	0.368	0.00522311
										gene_Hinfp	0.368	0.0489655
										gene_Sfi1	0.367	0.00520771
										gene_Brip1os	0.366	0.00475402
										gene_Aga	0.366	0.00830071
										gene_Blvra	0.366	0.030916
										gene_Rpsa	0.365	0.00436679
										gene_Vamp2	0.365	0.0131702
										gene_Ankrd24	0.365	0.0420676
										gene_Cyld	0.364	0.00368746
										gene_Plppr2	0.364	0.00668844
										gene_Tmem60	0.364	0.0365212
										gene_Ppcdc	0.363	0.00453928
										gene_Agmat	0.362	0.00515207
										gene_Fbxl4	0.362	0.0194094
										gene_Col4a3bp	0.361	0.00742195
										gene_Rab43	0.361	0.0208969
										gene_Dnajc10	0.361	0.035672
										gene_C2cd2l	0.361	0.0489717
										gene_Ppp1cc	0.36	0.00316402
										gene_Vwce	0.36	0.00878548
										gene_Hgfac	0.36	0.0139454
										gene_Mpp7	0.36	0.0487466
										gene_Rabl6	0.359	0.00541782
										gene_Mrps28	0.359	0.00584474
										gene_Tnfrsf1a	0.358	0.0431468
										gene_Abcc10	0.357	0.00605082
										gene_Golim4	0.357	0.0209432
										gene_Rsrc1	0.356	0.00848315
										gene_Ddb1	0.355	0.0102872
										gene_Zcchc14	0.355	0.0255359
										gene_Stim2	0.355	0.0344191
										gene_Siae	0.354	0.00444292
										gene_Xpot	0.354	0.0050647
										gene_Ercc5	0.354	0.00895866
										gene_Coq7	0.354	0.0142443
										gene_Hipk3	0.351	0.00637873
										gene_Elmod2	0.351	0.0153678
										gene_Osbpl1a	0.351	0.0212265
										gene_Kmt2d	0.351	0.0498943
										gene_Ubr1	0.35	0.00667502
										gene_Bche	0.349	0.00947882
										gene_Mat2b	0.349	0.0120316
										gene_Nup50	0.348	0.0100473
										gene_H2-T22	0.348	0.0315096
										gene_D230025D16Rik	0.348	0.0427024
										gene_Uimc1	0.347	0.00340488
										gene_Micall1	0.347	0.00697534
										gene_Rhob	0.347	0.00782502
										gene_Man2b2	0.347	0.0109808
										gene_Tnks1bp1	0.346	0.00475518
										gene_Ylpm1	0.346	0.0100099
										gene_Apol7a	0.346	0.0105273
										gene_Trim8	0.345	0.00623205
										gene_Hectd3	0.345	0.0136905
										gene_Clcn2	0.345	0.0340192
										gene_Maco1	0.344	0.00301165
										gene_Vwa5a	0.344	0.00842986
										gene_Mdm4	0.344	0.0127739
										gene_Ttc39b	0.344	0.0175581
										gene_Naa50	0.343	0.00107425
										gene_Hnrnpa1	0.343	0.00612045
										gene_Mapre2	0.342	0.00772282
										gene_Nbr1	0.342	0.0133545
										gene_Srek1	0.341	0.012745
										gene_Slc25a28	0.34	0.00566493
										gene_Clk4	0.34	0.0120906
										gene_Hnrnpdl	0.339	0.00650736
										gene_Stt3a	0.339	0.0276793
										gene_Dock9	0.339	0.0368036
										gene_Pbxip1	0.337	0.00412026
										gene_Epb41l4b	0.337	0.0130261
										gene_Ankzf1	0.337	0.0138172
										gene_Cep85	0.337	0.0199733
										gene_TrnW	0.337	0.0418789
										gene_Agbl5	0.337	0.0452999
										gene_Rdh5	0.336	0.0145856
										gene_Vdac2	0.335	0.00622455
										gene_Rbck1	0.334	0.00706995
										gene_Nfe2l2	0.334	0.0423652
										gene_Slc9a8	0.333	0.00444904
										gene_Cdk6	0.333	0.0118502
										gene_Zfyve21	0.333	0.0244231
										gene_Ift46	0.331	0.0159496
										gene_Inpp5k	0.331	0.0218602
										gene_Ltbr	0.331	0.0311711
										gene_Epb41	0.33	0.00585563
										gene_Akap13	0.33	0.0306659
										gene_Ccdc59	0.33	0.0346605
										gene_Palmd	0.329	0.0215417
										gene_Aprt	0.328	0.0301974
										gene_Zxdc	0.328	0.0309017
										gene_Polr3a	0.328	0.0399523
										gene_Pdxk	0.327	0.0169043
										gene_Flot2	0.326	0.0122372
										gene_Tmem219	0.326	0.012478
										gene_Ap3m1	0.325	0.00569209
										gene_Uhrf1bp1l	0.325	0.00995938
										gene_Rpl39	0.325	0.0182286
										gene_Tbc1d20	0.325	0.0191573
										gene_Fdx1	0.325	0.0270532
										gene_Ccnl2	0.325	0.0300235
										gene_Gprc5c	0.325	0.0456379
										gene_Prpf38b	0.324	0.0147799
										gene_Plcg1	0.323	0.0322133
										gene_Ubtf	0.323	0.0349845
										gene_Chd9	0.322	0.031657
										gene_Habp4	0.321	0.0116417
										gene_Cul4a	0.32	0.00872386
										gene_Stx17	0.32	0.0132862
										gene_Rxylt1	0.319	0.00668844
										gene_Eif2a	0.318	0.00333096
										gene_Matr3	0.318	0.0049264
										gene_Tmem106b	0.318	0.0131525
										gene_Bfar	0.318	0.020258
										gene_Map2k7	0.317	0.0182286
										gene_Rock2	0.316	0.010552
										gene_Rpl38	0.316	0.0282246
										gene_Ccpg1	0.315	0.00989596
										gene_Mtmr10	0.315	0.0127692
										gene_Rrnad1	0.315	0.0140773
										gene_Grtp1	0.315	0.0235328
										gene_Eps15	0.315	0.0235573
										gene_Gmfb	0.314	0.0122519
										gene_Aopep	0.314	0.0293273
										gene_Gpr155	0.314	0.0403797
										gene_Slc30a5	0.312	0.0282188
										gene_Erlec1	0.311	0.0058388
										gene_Rab3ip	0.311	0.0201626
										gene_Mgmt	0.311	0.0282011
										gene_Pyroxd2	0.311	0.0355601
										gene_Ak2	0.311	0.0396323
										gene_Ptdss2	0.31	0.0381743
										gene_Gle1	0.309	0.00540467
										gene_Acy1	0.309	0.0459312
										gene_Rpl12	0.308	0.0228412
										gene_Bet1l	0.308	0.0324808
										gene_Masp2_1	0.306	0.0196456
										gene_Auh	0.306	0.0298047
										gene_Adh5	0.306	0.0346282
										gene_Dlgap4	0.305	0.0192727
										gene_Pcid2	0.303	0.00919426
										gene_Fam120a	0.303	0.031514
										gene_Cc2d1b	0.302	0.0284267
										gene_Ccdc9	0.302	0.0305674
										gene_Rps21	0.3	0.020258
										gene_Npm1	0.3	0.0245969
										gene_Rps12	0.3	0.0263671
										gene_Mia2	0.3	0.0489717
										gene_Ilf3	0.299	0.0306131
										gene_Med16	0.299	0.0439532
										gene_Fam20b	0.298	0.0210268
										gene_Rps16	0.298	0.0433107
										gene_Ostm1	0.297	0.0234412
										gene_Malsu1	0.297	0.0272884
										gene_Eps15l1	0.297	0.0289065
										gene_Timm17a	0.297	0.0296073
										gene_Fam172a	0.297	0.0456472
										gene_Scarb2	0.296	0.0359611
										gene_Srsf11	0.294	0.0268526
										gene_Washc5	0.294	0.0286682
										gene_Med25	0.292	0.0201836
										gene_BC017158	0.29	0.0203879
										gene_4933434E20Rik	0.288	0.0147174
										gene_Dock5	0.288	0.0260663
										gene_Ttc38	0.288	0.0483472
										gene_Man2c1	0.286	0.0107734
										gene_Glrx3	0.285	0.0147799
										gene_Ipo5	0.284	0.0189283
										gene_Zer1	0.284	0.0399523
										gene_Tradd	0.284	0.0490054
										gene_Mknk1	0.282	0.0276591
										gene_Slc25a12	0.282	0.0393587
										gene_Wdr61	0.281	0.0483324
										gene_Slc2a8	0.28	0.0247861
										gene_Hgsnat	0.279	0.034814
										gene_Trappc6b	0.277	0.0243567
										gene_Ubn2	0.276	0.0321816
										gene_Krcc1	0.276	0.0328513
										gene_Med1	0.275	0.0233095
										gene_Ip6k1	0.273	0.0269937
										gene_Xylb	0.273	0.0362315
										gene_Frrs1	0.273	0.0403635
										gene_Rpl36a	0.273	0.0444476
										gene_Mtg1	0.27	0.0301161
										gene_Zc3h11a	0.27	0.0478183
										gene_Sf3b2	0.268	0.0187053
										gene_Gtpbp2	0.268	0.0395069
										gene_Map4k3	0.268	0.0448202
										gene_Dnajc8	0.266	0.0412927
										gene_Wdr36	0.266	0.0483324
										gene_Erap1	0.264	0.0349139
										gene_Bcl2l2	0.264	0.0447042
										gene_Arfgap1	0.264	0.0479424
										gene_Dnajb6	0.263	0.0372345
										gene_Gorasp1	0.263	0.0465295
										gene_Ppp3ca	0.262	0.0327036
										gene_Tor1b	0.262	0.0427322
										gene_Qars	0.261	0.0452288
										gene_Sumo1	0.261	0.049481
										gene_Ist1	0.26	0.0296807
										gene_Cr1l	0.26	0.0394709
										gene_Kif1bp	0.26	0.0429929
										gene_Slc30a9	0.259	0.0353241
										gene_Jkamp	0.253	0.0476554
										gene_Dicer1	0.252	0.0448899
										gene_Stxbp2	0.242	0.0465453
										gene_Thtpa	-0.245	0.0409103
										gene_Mrpl44	-0.246	0.0442899
										gene_Rab8a	-0.247	0.0444063
										gene_Crkl	-0.251	0.0409103
										gene_Mgat1	-0.252	0.0438943
										gene_Zdhhc18	-0.252	0.0459615
										gene_Coq5	-0.254	0.0368494
										gene_Prrg2	-0.254	0.0445177
										gene_Kdm1a	-0.257	0.0303609
										gene_Lactb	-0.257	0.0403797
										gene_Mrpl45	-0.258	0.0459166
										gene_Uros	-0.259	0.0357286
										gene_Eloa	-0.261	0.0360296
										gene_Wbp1	-0.262	0.0319572
										gene_Memo1	-0.263	0.0429289
										gene_Mbd2	-0.267	0.0181524
										gene_Nit2	-0.267	0.03394
										gene_Zranb2	-0.268	0.0364579
										gene_Rbpms	-0.268	0.0383937
										gene_Rab21	-0.271	0.0367398
										gene_Hdgf	-0.272	0.0293127
										gene_Mapre1	-0.273	0.0304201
										gene_Adar	-0.273	0.0432736
										gene_Kdm4a	-0.273	0.0452483
										gene_Psmc2	-0.274	0.0353642
										gene_Taco1	-0.275	0.0372905
										gene_Trim14	-0.275	0.038373
										gene_Ola1	-0.276	0.0173858
										gene_Dhx32	-0.278	0.0201626
										gene_Ube2l3	-0.278	0.0217761
										gene_Snrpa	-0.28	0.038373
										gene_Sipa1l1	-0.281	0.0412342
										gene_Stk16	-0.281	0.04433
										gene_Zfp622	-0.283	0.0374707
										gene_Gaa	-0.286	0.0109432
										gene_Saraf	-0.286	0.0350334
										gene_Nfyb	-0.286	0.0449667
										gene_Rraga	-0.287	0.0250733
										gene_Bin1	-0.287	0.0374823
										gene_Pgam1	-0.287	0.0438943
										gene_Nfkb1	-0.289	0.0294828
										gene_Gtf3c6	-0.289	0.0445506
										gene_Fam136a	-0.291	0.0127465
										gene_Tmem109	-0.291	0.0240668
										gene_Plekhm1	-0.293	0.0395069
										gene_Wdtc1	-0.294	0.0181847
										gene_Mcat	-0.295	0.0164513
										gene_Nkiras2	-0.297	0.0438943
										gene_Trp53	-0.298	0.0272049
										gene_Dhx37	-0.298	0.0376884
										gene_Rpl7l1	-0.298	0.0397172
										gene_Mrps27	-0.302	0.0209105
										gene_G3bp2	-0.303	0.0164973
										gene_Pdcd4	-0.303	0.0428504
										gene_Echdc3	-0.305	0.0261937
										gene_Cdc34	-0.305	0.0347361
										gene_Slc35b4	-0.311	0.0235573
										gene_Trir	-0.311	0.0294828
										gene_Dsp	-0.311	0.045686
										gene_Lamtor1	-0.312	0.0144574
										gene_Hcfc1r1	-0.312	0.0171742
										gene_Gadd45gip1	-0.312	0.0301974
										gene_Aldh9a1	-0.312	0.0317965
										gene_Wars	-0.312	0.0374707
										gene_Yaf2	-0.312	0.0445177
										gene_Slc3a2	-0.313	0.0231413
										gene_Oaz1	-0.313	0.0378051
										gene_Hao1	-0.313	0.0458969
										gene_Cpn1	-0.315	0.03394
										gene_Tmem147	-0.316	0.0209609
										gene_Pnp	-0.316	0.0374131
										gene_Vasp	-0.317	0.0107066
										gene_Cst3	-0.317	0.0285516
										gene_Spcs2	-0.317	0.04652
										gene_Plod1_1	-0.319	0.0205727
										gene_Gmeb2	-0.319	0.0330977
										gene_Slc39a8	-0.32	0.00605082
										gene_Opa3	-0.32	0.0168861
										gene_Strip1	-0.32	0.0190666
										gene_Ccdc25	-0.32	0.0306659
										gene_Rnf11	-0.321	0.0054615
										gene_Mrps18a	-0.321	0.0205648
										gene_Bet1	-0.322	0.0182286
										gene_Med19	-0.322	0.0281959
										gene_Slc25a17	-0.322	0.0449667
										gene_Kat5	-0.323	0.0341892
										gene_Ptpa	-0.324	0.00714204
										gene_Znrf2	-0.324	0.00890073
										gene_Dact2	-0.324	0.0496916
										gene_Ptms	-0.324	0.0499956
										gene_Zc3hav1	-0.325	0.00584474
										gene_Gatb	-0.325	0.00633586
										gene_Ccni	-0.325	0.00742195
										gene_Lonp2	-0.326	0.045686
										gene_Gfm2	-0.327	0.00369628
										gene_Ppcs	-0.327	0.0216922
										gene_B4galt7	-0.327	0.0287755
										gene_Rtf2	-0.328	0.0062139
										gene_Sept7	-0.329	0.00874513
										gene_Crb3	-0.331	0.0109801
										gene_Mrpl1	-0.331	0.0122519
										gene_Mdp1	-0.331	0.012745
										gene_4930402H24Rik	-0.331	0.0403797
										gene_Gjb1	-0.333	0.0333531
										gene_Tmem263	-0.334	0.0269937
										gene_Ubqln1	-0.335	0.020258
										gene_Colec12	-0.336	0.0122316
										gene_Crls1	-0.336	0.0286423
										gene_Msantd4	-0.337	0.00360668
										gene_Tubg1	-0.337	0.0106265
										gene_Irak2	-0.337	0.0148837
										gene_Ttll12	-0.337	0.0400129
										gene_LOC115486872	-0.338	0.0205307
										gene_Nek6	-0.338	0.0238546
										gene_Fkbp4	-0.338	0.0372705
										gene_St6galnac6	-0.339	0.00867062
										gene_Cltb	-0.339	0.0209105
										gene_Hikeshi	-0.339	0.0215297
										gene_Dyrk2	-0.339	0.0383937
										gene_Mapre3	-0.34	0.0165223
										gene_Gpr137	-0.34	0.0168645
										gene_Zc3hc1	-0.34	0.0182401
										gene_Psmg3	-0.341	0.0249444
										gene_Txndc15	-0.342	0.00474197
										gene_Pqbp1	-0.342	0.0165653
										gene_Sppl2b	-0.342	0.0206066
										gene_Nfe2l1	-0.342	0.0247076
										gene_Tle5	-0.342	0.0301974
										gene_Zfp637	-0.343	0.0196795
										gene_Hdac5	-0.343	0.0442899
										gene_Rap2c	-0.344	0.00350306
										gene_Actn4	-0.345	0.00830071
										gene_Xkr9	-0.345	0.037408
										gene_Gtf2h3	-0.346	0.0137042
										gene_Emc9	-0.346	0.0162466
										gene_Zfand5	-0.346	0.0376884
										gene_Adgra3	-0.347	0.021981
										gene_Rfxank	-0.347	0.0297913
										gene_Vps18	-0.348	0.00735757
										gene_Capn2	-0.348	0.0105878
										gene_Paqr7	-0.349	0.0458243
										gene_Psmd4	-0.35	0.00938737
										gene_Lsm12	-0.35	0.0192097
										gene_Rabepk	-0.352	0.0407794
										gene_Acp5	-0.353	0.00706995
										gene_Scpep1_1	-0.355	0.00375162
										gene_Dhrs11	-0.355	0.00540458
										gene_Szrd1	-0.355	0.0123744
										gene_Hnrnpa0	-0.356	0.00130281
										gene_Lrrc41	-0.357	0.00735757
										gene_Dnajb2	-0.357	0.00799311
										gene_Fermt2	-0.358	0.0140258
										gene_Mettl26	-0.359	0.00906642
										gene_Aadat	-0.359	0.0268175
										gene_Gpsm2	-0.36	0.00489237
										gene_Tex2	-0.36	0.00947882
										gene_Etfdh	-0.36	0.0102868
										gene_Bco2	-0.361	0.00442042
										gene_Snx24	-0.361	0.00565044
										gene_Klhl26	-0.361	0.0058388
										gene_0610009B22Rik	-0.361	0.0193333
										gene_Ikbkg	-0.361	0.0449667
										gene_Rab9	-0.362	0.00629588
										gene_Ankrd33b	-0.363	0.0277914
										gene_Nsmce3	-0.364	0.00213296
										gene_Plxnd1	-0.364	0.00793716
										gene_Ttyh2	-0.365	0.00147532
										gene_Mitd1	-0.365	0.0407679
										gene_Anp32a	-0.366	0.00615493
										gene_Cnnm3	-0.368	0.0142555
										gene_Dag1	-0.369	0.00259497
										gene_Hsd17b12	-0.369	0.00513032
										gene_Ptprf	-0.369	0.0230927
										gene_Sgsm2	-0.37	0.0335546
										gene_Ext2	-0.371	0.000203366
										gene_Prkaca	-0.371	0.00123467
										gene_Spsb2	-0.371	0.00612045
										gene_Rell1	-0.371	0.023181
										gene_Mindy3	-0.372	0.00184511
										gene_Ythdf2	-0.373	0.0105878
										gene_Snx15	-0.373	0.0143429
										gene_Tmem37	-0.374	0.00842931
										gene_Pla2g12b	-0.375	0.000871189
										gene_Tfe3	-0.375	0.00138913
										gene_Acsf2	-0.375	0.00553617
										gene_Tmx2	-0.375	0.0122519
										gene_Rhpn2	-0.376	0.0417633
										gene_Tmem102	-0.377	0.00651186
										gene_Tpm4	-0.377	0.0433312
										gene_Mb21d2	-0.378	0.0191832
										gene_Dnm1l	-0.378	0.0193922
										gene_Ino80e	-0.378	0.0229317
										gene_Mdfic	-0.38	0.00209606
										gene_Pyurf	-0.38	0.0032684
										gene_Ube2f	-0.38	0.00609706
										gene_Gm2a	-0.38	0.0110932
										gene_Abcb10	-0.381	0.00121274
										gene_Ppm1f	-0.383	0.00159573
										gene_Lman2l	-0.383	0.0109396
										gene_Cul2	-0.384	0.000918772
										gene_Prxl2b	-0.385	0.0101395
										gene_Kmt5a	-0.386	0.00238015
										gene_Mgme1	-0.387	0.0293073
										gene_Ppdpf	-0.388	0.00265878
										gene_Ears2	-0.388	0.0127465
										gene_Creg1	-0.388	0.0288306
										gene_Magix	-0.389	0.0039544
										gene_Prkd2	-0.389	0.0262694
										gene_Mrps22	-0.39	0.00430983
										gene_Pip4k2b	-0.391	0.00815572
										gene_Trp53rka	-0.391	0.0427747
										gene_Inafm2	-0.394	0.00469866
										gene_Nags	-0.394	0.018396
										gene_Acadsb	-0.395	0.00513032
										gene_Kank1	-0.397	0.0442834
										gene_Cyp2c23	-0.398	0.0125962
										gene_Cc2d1a	-0.399	0.00158676
										gene_Cmtm6	-0.399	0.0058388
										gene_2510009E07Rik	-0.399	0.0427996
										gene_Tssc4	-0.4	0.0416843
										gene_Prxl2a	-0.401	0.00325672
										gene_Tmem250-ps	-0.403	0.000128179
										gene_Mlst8	-0.403	0.0134955
										gene_Mief2	-0.403	0.0173052
										gene_Gm38426	-0.403	0.0212332
										gene_Rilp	-0.404	0.00605082
										gene_Lyz2	-0.404	0.0489091
										gene_Syne1	-0.405	0.0376438
										gene_Mblac2	-0.405	0.0410601
										gene_Btbd1	-0.406	0.000179399
										gene_Pkm	-0.406	0.0242098
										gene_Zfand4	-0.406	0.0369306
										gene_Creld1	-0.408	0.0170023
										gene_Arhgef10l	-0.409	0.00704807
										gene_Gmeb1	-0.409	0.0457114
										gene_Mrpl36	-0.41	0.000925664
										gene_Dhrs3	-0.41	0.00837007
										gene_Cks2	-0.41	0.0224547
										gene_Ric8b	-0.412	0.0236135
										gene_Ptov1	-0.413	0.00144476
										gene_Kctd21	-0.413	0.0320373
										gene_Ptprj	-0.415	0.00222562
										gene_Tpgs1	-0.415	0.00513032
										gene_Stk38l_1	-0.415	0.0305963
										gene_Cyp4v3	-0.415	0.0341192
										gene_Adra1b	-0.417	0.00503513
										gene_Lipc	-0.417	0.00649396
										gene_Cluh	-0.417	0.0116038
										gene_Ctdsp1	-0.418	0.0031884
										gene_Bri3bp	-0.419	0.00060556
										gene_AU022252	-0.42	0.000524043
										gene_Nt5m	-0.42	0.00589924
										gene_Elmo2	-0.42	0.0135431
										gene_Chpt1	-0.42	0.0153237
										gene_Ran	-0.421	0.00260451
										gene_Fnbp1l	-0.422	0.00605082
										gene_Srr	-0.423	0.000147479
										gene_Tm7sf2	-0.424	0.00813115
										gene_Crem	-0.424	0.0294269
										gene_Ankrd13a	-0.425	0.000861088
										gene_Ergic1	-0.425	0.00463569
										gene_Itga9	-0.425	0.0402538
										gene_Calr	-0.426	0.0424338
										gene_Hsd17b7	-0.427	0.0406006
										gene_Kpnb1	-0.428	0.00220845
										gene_Scp2	-0.43	0.0337009
										gene_U2af1	-0.431	0.00562128
										gene_Zfpm1	-0.431	0.0489717
										gene_Rtp4	-0.432	0.00254615
										gene_Phc2_1	-0.432	0.00389007
										gene_Szt2	-0.432	0.00750078
										gene_Albfm1	-0.432	0.0108804
										gene_Mrm2	-0.433	0.0301701
										gene_Zbtb5	-0.433	0.0312786
										gene_Mpst	-0.434	0.00269903
										gene_Gfer	-0.434	0.00562114
										gene_Cth	-0.434	0.0102486
										gene_Fcgr2b	-0.434	0.0362366
										gene_Pithd1	-0.435	0.0128798
										gene_Tbc1d22b	-0.435	0.0162938
										gene_Carmil1	-0.436	0.0416843
										gene_Cox18	-0.437	0.00046792
										gene_Hacd1	-0.438	0.0330977
										gene_Socs5	-0.438	0.0344588
										gene_Galc	-0.44	0.0286423
										gene_Eng	-0.441	0.00146394
										gene_Pdilt	-0.441	0.0129146
										gene_Med8	-0.442	0.000170038
										gene_Glud1	-0.442	0.0162938
										gene_Thoc6	-0.442	0.0276894
										gene_Wdr70	-0.442	0.0289856
										gene_Nde1	-0.444	0.00628759
										gene_Fam20a	-0.445	0.000875528
										gene_Adrm1	-0.445	0.00124307
										gene_Mettl23	-0.445	0.0269937
										gene_Zswim4	-0.446	0.0182401
										gene_Gm4951	-0.447	0.00250255
										gene_Appl1	-0.448	0.000952474
										gene_Ltbp4	-0.448	0.0321805
										gene_Cadm1	-0.449	0.000287711
										gene_Thpo	-0.449	0.00694969
										gene_Cldn3	-0.45	0.000477926
										gene_Gm15343	-0.45	0.0342735
										gene_Mocos	-0.451	0.00113062
										gene_Cpt2	-0.452	0.00090705
										gene_Shroom1	-0.454	0.00111495
										gene_Orai1	-0.455	0.00672894
										gene_Abhd17c	-0.456	1.46443e-05
										gene_Rhbdf2	-0.456	0.00483781
										gene_Unc119b	-0.458	0.00383952
										gene_Pnrc2	-0.459	0.00109985
										gene_Reep4	-0.46	0.00788106
										gene_Fam210b	-0.461	0.000255433
										gene_Rps19bp1	-0.462	0.00711073
										gene_Mrpl4	-0.464	0.000222757
										gene_Tuba1b	-0.464	0.00918053
										gene_Tmem141	-0.465	0.000779148
										gene_Lipa	-0.467	0.00168956
										gene_Gm32725	-0.467	0.020258
										gene_Lzts2	-0.468	0.00444632
										gene_Adh4	-0.468	0.00849148
										gene_Tgoln1	-0.468	0.00875505
										gene_Kras_1	-0.469	0.00124109
										gene_Elovl2	-0.471	0.0036246
										gene_Mical2	-0.471	0.0143438
										gene_Fam149a	-0.472	1.92858e-05
										gene_Llgl2	-0.472	0.000835882
										gene_Susd4	-0.472	0.0120369
										gene_Hnrnpc	-0.473	0.000692668
										gene_Celf2	-0.475	0.00714204
										gene_Tmem101	-0.475	0.0182286
										gene_Ap5s1	-0.476	0.00139704
										gene_Msn	-0.476	0.010111
										gene_Sar1b	-0.477	0.00234251
										gene_Abhd1	-0.478	0.0118631
										gene_Cyren	-0.478	0.036261
										gene_Sgpl1	-0.479	0.00046792
										gene_Cyp2d40	-0.479	0.0109749
										gene_Ces1f	-0.48	0.0135431
										gene_Mapkapk2	-0.482	0.000167421
										gene_Ap3s1	-0.482	0.000716761
										gene_Wdr91	-0.482	0.0298047
										gene_Rad51d	-0.483	0.00073388
										gene_1700066M21Rik	-0.484	0.000401426
										gene_S1pr1	-0.486	0.00261761
										gene_Hspb6	-0.487	0.00469866
										gene_Nup62	-0.487	0.00813115
										gene_Tdrkh	-0.487	0.0274752
										gene_Snx3	-0.488	5.02131e-05
										gene_Myo1e	-0.488	0.00584474
										gene_Hdhd5_1	-0.489	0.000440136
										gene_Rnf144b	-0.489	0.00732302
										gene_Dusp10	-0.491	0.0371174
										gene_Cnksr3	-0.494	0.0380325
										gene_Dock6	-0.495	0.0103968
										gene_Slc6a13	-0.497	0.000339299
										gene_Srsf3	-0.497	0.00867888
										gene_Tbck	-0.498	0.000316702
										gene_Clint1	-0.498	0.00202663
										gene_Cpeb4	-0.498	0.00389007
										gene_Aasdhppt	-0.499	0.00016852
										gene_Stx4a	-0.499	0.00023578
										gene_Ugt3a1	-0.499	0.002113
										gene_Ephx2	-0.499	0.0281309
										gene_Stx2	-0.502	0.000399403
										gene_Stat1	-0.502	0.00871636
										gene_A230072C01Rik	-0.502	0.0303707
										gene_Tprn	-0.502	0.0467385
										gene_Stx7	-0.503	0.000109545
										gene_Bcar3	-0.503	0.000566121
										gene_Polr3g	-0.503	0.00349203
										gene_Ube2g2	-0.503	0.00436679
										gene_Col4a1	-0.503	0.0151151
										gene_Adgrl4	-0.503	0.0212265
										gene_Prelp	-0.503	0.0309744
										gene_Tusc1	-0.503	0.0421454
										gene_Gstm7	-0.504	0.00193392
										gene_Prob1	-0.504	0.0111687
										gene_Tcf24	-0.504	0.0439532
										gene_Spryd7	-0.505	2.28886e-05
										gene_Pard6b	-0.508	0.00863421
										gene_Sumo3	-0.509	1.05902e-05
										gene_Vegfb	-0.509	0.00156822
										gene_Ano6	-0.509	0.0104286
										gene_Elp4	-0.51	0.000791277
										gene_Hsdl2	-0.51	0.00149016
										gene_Map1lc3a	-0.511	0.00322495
										gene_Commd7	-0.512	0.000243862
										gene_Nr2f6	-0.512	0.000868847
										gene_Ccdc166	-0.514	0.0456365
										gene_Clec4g	-0.515	0.00425827
										gene_Cnpy4	-0.515	0.0144567
										gene_Pxdn	-0.515	0.0222048
										gene_Lrrc8d	-0.516	0.000203366
										gene_Psmd11	-0.516	0.000369972
										gene_Fbxl15	-0.516	0.011177
										gene_Slc44a1	-0.517	0.000333332
										gene_Oat	-0.518	0.04631
										gene_Mtfp1	-0.52	0.000764392
										gene_Abat	-0.52	0.00108636
										gene_Aqp1	-0.52	0.00130951
										gene_Iba57	-0.52	0.0022667
										gene_Idi1	-0.52	0.0375894
										gene_Arhgap31	-0.52	0.0386236
										gene_Ggt6	-0.521	0.00254292
										gene_Trmt5	-0.521	0.00898523
										gene_Plxnc1	-0.521	0.0189664
										gene_Smo	-0.522	0.000169312
										gene_Csf1r	-0.523	0.00331247
										gene_Helz2	-0.523	0.00972551
										gene_Ajuba	-0.523	0.0489717
										gene_Lrp5	-0.524	0.00267265
										gene_Chst13	-0.524	0.0306659
										gene_Arsg	-0.525	0.000688779
										gene_Pecam1	-0.525	0.00579599
										gene_Pdcl3	-0.526	8.99655e-05
										gene_BC004004	-0.526	0.000199812
										gene_Gpr182	-0.528	0.0109801
										gene_Ap2a2	-0.533	3.62267e-05
										gene_Sdr9c7	-0.533	0.00553719
										gene_Tbc1d25	-0.533	0.0449667
										gene_Pym1	-0.534	0.000560567
										gene_Pgp	-0.534	0.000701631
										gene_Clec14a	-0.534	0.0239319
										gene_Mfsd13a	-0.536	0.00912081
										gene_Mrc1	-0.537	0.000432889
										gene_Fcna	-0.537	0.00867832
										gene_Ivd	-0.538	0.000893411
										gene_Srd5a1	-0.538	0.00202159
										gene_Cib2	-0.538	0.0362723
										gene_Tie1	-0.539	0.000449035
										gene_Fabp1	-0.539	0.0168645
										gene_Slc18b1	-0.539	0.0345642
										gene_Ramp2	-0.539	0.0381743
										gene_Gas1	-0.54	0.0039052
										gene_Pdia4	-0.541	0.0341903
										gene_Jpt2	-0.542	0.000832931
										gene_Traf3	-0.542	0.00536848
										gene_Sap30	-0.542	0.0218738
										gene_Hsd3b7	-0.544	0.000140907
										gene_Nudt1	-0.544	0.000201609
										gene_Fam160a1	-0.544	0.00714076
										gene_Sqstm1	-0.545	0.000354929
										gene_Tgm2	-0.547	0.00271321
										gene_Dcakd	-0.548	4.21938e-07
										gene_Nrip1	-0.55	0.00166251
										gene_N4bp3	-0.55	0.0135136
										gene_Pkp2	-0.551	0.000132216
										gene_Npr1	-0.554	0.000802468
										gene_Adprh	-0.555	0.00416848
										gene_Kcp	-0.555	0.00478846
										gene_4932438A13Rik_1	-0.555	0.00986578
										gene_Vps37b	-0.555	0.0283431
										gene_Capn10	-0.556	0.00291496
										gene_Acsl3	-0.556	0.0304391
										gene_Pisd-ps3	-0.557	0.000115772
										gene_Sdc1	-0.559	0.000142555
										gene_Fkbp14	-0.559	0.0383937
										gene_Smad1	-0.56	0.000298521
										gene_Nicn1	-0.56	0.000718329
										gene_Phldb3	-0.56	0.00375531
										gene_Stra6l	-0.561	1.48947e-05
										gene_Mn1	-0.563	0.000223809
										gene_Zfp385a	-0.563	0.00036105
										gene_Traf2	-0.567	0.000184908
										gene_Cdh5	-0.567	0.0010291
										gene_Itpk1	-0.568	8.45368e-06
										gene_Fchsd1	-0.568	0.0457454
										gene_Acbd4	-0.569	1.17516e-06
										gene_Igfbp7	-0.569	0.0001055
										gene_Pmf1	-0.569	0.0203277
										gene_Tek	-0.57	0.0120849
										gene_Pnpla7	-0.571	0.000738109
										gene_Lhfpl2	-0.572	0.0372705
										gene_S1pr2	-0.573	0.00135167
										gene_Dll4	-0.573	0.023782
										gene_Acaa1b	-0.575	0.0472844
										gene_Alkbh7	-0.576	0.00017941
										gene_Eef1akmt1	-0.579	0.00930801
										gene_Galt	-0.582	0.000228632
										gene_Itga5	-0.582	0.015029
										gene_Bag3	-0.582	0.0201296
										gene_Srgn	-0.582	0.0409292
										gene_Hectd2	-0.584	0.00953805
										gene_H2bc4	-0.586	6.14917e-06
										gene_Aldh3a2	-0.588	0.0244781
										gene_Ces2a	-0.59	0.000404503
										gene_Hjv	-0.59	0.000520314
										gene_Fyb2	-0.59	0.00241019
										gene_Sphk2	-0.591	0.000688779
										gene_Pgrmc2	-0.591	0.00128005
										gene_Gm10319	-0.591	0.0112031
										gene_Dynll2_1	-0.592	8.04641e-07
										gene_Ubxn1	-0.592	3.26449e-06
										gene_Zfat	-0.592	0.0352414
										gene_Lmo4	-0.593	0.00222775
										gene_Irf6	-0.594	4.9091e-05
										gene_Tfpi2	-0.594	0.000520314
										gene_Oas1b	-0.595	0.0423938
										gene_Stom	-0.596	1.74347e-07
										gene_Irf9	-0.596	4.28873e-05
										gene_Stip1	-0.596	0.00139704
										gene_Gstm2	-0.596	0.0355278
										gene_Ccdc162	-0.597	0.000912097
										gene_4430402I18Rik	-0.597	0.00969307
										gene_Oit3	-0.599	0.00105611
										gene_Gm19426	-0.599	0.0406987
										gene_Leprotl1	-0.6	2.20928e-06
										gene_Actb	-0.6	0.00097103
										gene_Pdss2	-0.601	7.27492e-07
										gene_Dapk1	-0.601	0.000203366
										gene_Eif1a	-0.601	0.000517516
										gene_Msr1	-0.603	0.0109465
										gene_Mrpl34	-0.604	3.8404e-05
										gene_Sult5a1	-0.606	0.0145856
										gene_Ddhd1	-0.607	0.00205751
										gene_Cldn2	-0.608	3.81237e-05
										gene_Acat3	-0.608	6.9605e-05
										gene_Hmox1	-0.608	0.0138145
										gene_Cd207	-0.608	0.0201626
										gene_Mmab	-0.609	6.60805e-05
										gene_Eps8l2	-0.61	0.00122694
										gene_1700052K11Rik	-0.61	0.00339682
										gene_LOC115488529	-0.611	0.0215691
										gene_Stk40	-0.613	0.000363526
										gene_Myef2	-0.614	8.2238e-07
										gene_Tec	-0.615	0.000170735
										gene_Slc43a2	-0.615	0.00123502
										gene_Antxr2	-0.617	2.24499e-10
										gene_Lasp1	-0.617	1.31789e-05
										gene_Tab2	-0.617	0.000354929
										gene_Crot	-0.617	0.00935398
										gene_Litaf	-0.618	0.000354434
										gene_Nhej1	-0.618	0.0079339
										gene_Rab32	-0.619	3.68586e-07
										gene_Ptpn9	-0.619	2.709e-05
										gene_Stat5a	-0.619	0.000228764
										gene_Slc22a30	-0.619	0.00193574
										gene_B230206H07Rik	-0.619	0.024311
										gene_Elp6	-0.621	0.00181714
										gene_Rhou	-0.623	5.78697e-07
										gene_Gpr39	-0.623	0.00649838
										gene_Selenoi	-0.624	5.1388e-05
										gene_Palld	-0.624	0.000394335
										gene_B3gat3	-0.625	0.000111306
										gene_Rhoj	-0.626	0.0334248
										gene_Bbc3	-0.627	0.0183473
										gene_Dpp9	-0.629	0.000131846
										gene_Cyp51	-0.629	0.00436679
										gene_Tfrc	-0.631	0.00710671
										gene_Olfm1	-0.634	0.0362631
										gene_Gpd1	-0.636	5.57038e-05
										gene_Trim6	-0.636	0.0334473
										gene_Kifc3	-0.638	0.000499259
										gene_Suox	-0.639	1.95896e-08
										gene_Wrnip1	-0.639	0.00150832
										gene_Cyp3a59	-0.639	0.0449393
										gene_Pgm5	-0.64	0.0180874
										gene_Ncoa5	-0.641	0.000827205
										gene_Bhmt	-0.641	0.00852591
										gene_C730029A08Rik	-0.642	0.00140432
										gene_Gimap9	-0.642	0.00182567
										gene_Lsm11	-0.643	0.00294275
										gene_Pde4a	-0.643	0.0119481
										gene_Fzd7	-0.645	0.00605082
										gene_Bambi	-0.646	0.00553617
										gene_Pi4k2a	-0.647	1.06399e-05
										gene_Agpat2	-0.647	0.0003995
										gene_Elk3	-0.647	0.00412026
										gene_Mcm7	-0.648	1.81428e-06
										gene_Derl2	-0.648	0.0135166
										gene_Fam43a	-0.649	0.00305994
										gene_Gstm4	-0.649	0.016259
										gene_Gm10030	-0.651	0.00900869
										gene_Hsd3b5	-0.652	0.0034578
										gene_Traf3ip2	-0.652	0.0238546
										gene_Nrp2	-0.654	0.00185819
										gene_Atf4	-0.655	0.000374755
										gene_Hdhd3	-0.655	0.00287213
										gene_Acmsd	-0.656	0.0110028
										gene_Slc39a4	-0.657	1.46437e-07
										gene_Fpgs	-0.657	0.00161692
										gene_LOC115489464	-0.658	0.0039052
										gene_Rdh16	-0.659	0.0173334
										gene_Odf3b	-0.66	0.00026762
										gene_Bin2	-0.66	0.0327706
										gene_Apobec1	-0.661	0.0105806
										gene_Bcl7c	-0.662	1.23115e-05
										gene_Zc4h2	-0.662	0.0353157
										gene_LOC115487404	-0.663	0.00168109
										gene_Nelfa	-0.664	0.00013559
										gene_Napepld	-0.664	0.035798
										gene_Ifit3	-0.665	0.0201629
										gene_Aox3	-0.665	0.0420101
										gene_Cyp2f2	-0.666	0.000734776
										gene_Acat2	-0.666	0.0212052
										gene_Tspan7	-0.667	0.000833173
										gene_Stk38l	-0.667	0.0483324
										gene_Tspan14	-0.669	2.2131e-07
										gene_Sec14l2	-0.669	4.07779e-05
										gene_Ces1e	-0.669	0.000875702
										gene_Agxt	-0.671	1.61623e-06
										gene_Gimap1	-0.671	0.031657
										gene_Il4ra	-0.672	0.000327641
										gene_LOC115488486	-0.673	0.0125532
										gene_Blcap	-0.674	2.75513e-07
										gene_Tmem64	-0.675	3.23086e-06
										gene_Tor3a	-0.675	0.0172883
										gene_Spc24	-0.676	0.000112691
										gene_Cyp4f17	-0.676	0.00584474
										gene_Cd36	-0.677	0.0182286
										gene_Acss3	-0.677	0.0193095
										gene_Gas2	-0.678	0.000182164
										gene_Pid1	-0.68	1.15321e-07
										gene_Elovl1	-0.681	1.19375e-06
										gene_Cyp2c70	-0.682	0.00426144
										gene_Bmp4	-0.682	0.00573517
										gene_Tjp2	-0.683	6.91672e-06
										gene_Rom1	-0.684	0.0194427
										gene_Icam2	-0.686	0.0438943
										gene_Armc9	-0.688	0.000375527
										gene_Tle6	-0.689	0.0197558
										gene_Col5a3	-0.693	0.000103737
										gene_Cxadr	-0.693	0.000177744
										gene_Ppil1	-0.694	0.000125078
										gene_Ggct	-0.694	0.00591125
										gene_E030030I06Rik	-0.694	0.0282011
										gene_Serpina12	-0.696	2.33993e-06
										gene_Gramd4	-0.697	0.00039163
										gene_Cd4	-0.697	0.03394
										gene_C730034F03Rik	-0.699	0.0131429
										gene_Glo1	-0.701	1.39574e-06
										gene_Proser2	-0.701	0.000799145
										gene_Sucnr1	-0.702	0.00986578
										gene_Fam57a	-0.702	0.0145526
										gene_Dock8	-0.704	1.65757e-06
										gene_Gm46845	-0.704	0.034789
										gene_Caprin1	-0.705	0.000131846
										gene_Gm20939	-0.705	0.0121444
										gene_D930048N14Rik	-0.706	0.00968349
										gene_Slc22a15	-0.709	0.000226883
										gene_Hexim2	-0.709	0.00930801
										gene_Pnkp	-0.71	5.1218e-10
										gene_Mif4gd	-0.712	0.000490079
										gene_Bcl3	-0.713	0.00357455
										gene_Abcb11	-0.714	0.000150757
										gene_Fabp4	-0.715	0.016004
										gene_Mrap	-0.716	0.00295325
										gene_Zfp101	-0.716	0.00375531
										gene_Hsp90aa1	-0.717	0.00305994
										gene_Tsen15	-0.719	0.00111159
										gene_Jam2	-0.719	0.00314432
										gene_Sox17	-0.719	0.00590825
										gene_Gm36856	-0.719	0.00940381
										gene_Ugt2b1	-0.721	0.000159604
										gene_Zfr	-0.721	0.000477926
										gene_Atxn1	-0.721	0.00264239
										gene_Cyp7b1	-0.722	0.00867888
										gene_Eaf2	-0.723	0.0377148
										gene_Dnase1l3	-0.724	2.38215e-05
										gene_Rbm12b1	-0.725	0.00126425
										gene_Syt3	-0.727	0.000183015
										gene_Rhod	-0.728	1.55318e-06
										gene_Spsb3	-0.73	2.48304e-05
										gene_Ciita	-0.731	0.0218466
										gene_Asb13	-0.732	3.92976e-08
										gene_1700017B05Rik	-0.734	0.00670195
										gene_Rad54b	-0.734	0.0411692
										gene_Arl4c	-0.735	0.0308988
										gene_Efnb1	-0.736	3.60857e-07
										gene_Gm36914	-0.736	0.00580952
										gene_Steap3	-0.737	9.37063e-10
										gene_Tnk2	-0.74	1.11357e-05
										gene_Tulp2	-0.74	0.0490277
										gene_LOC115487830	-0.741	0.0025862
										gene_Zfp428	-0.741	0.0182286
										gene_Pter	-0.742	6.16441e-05
										gene_Mthfd2	-0.742	0.0277818
										gene_Mir762	-0.744	0.0374707
										gene_Nuak1	-0.745	0.00184826
										gene_Cdca3	-0.745	0.00735757
										gene_Reck	-0.745	0.0187053
										gene_Unc119	-0.746	2.7702e-05
										gene_Notch3	-0.747	0.0359611
										gene_Adck5	-0.749	0.00297198
										gene_C6	-0.75	3.9386e-06
										gene_Tspan18	-0.75	0.0240273
										gene_Dexi	-0.753	8.57782e-06
										gene_Tat	-0.753	0.00380949
										gene_Gata4	-0.754	0.0033554
										gene_Ahctf1	-0.755	0.00329201
										gene_Amt	-0.761	6.52196e-09
										gene_Uck1	-0.762	0.000726096
										gene_Comt_2	-0.762	0.0312866
										gene_5033403H07Rik	-0.763	1.15321e-07
										gene_Zbtb21	-0.763	0.0047529
										gene_Esrrg	-0.763	0.0230819
										gene_Tymp	-0.764	4.74309e-05
										gene_Fam89a	-0.764	0.00375531
										gene_Cdh1	-0.765	0.000706869
										gene_Als2cl	-0.765	0.000876288
										gene_A330023F24Rik	-0.766	0.0110028
										gene_Neurl3	-0.767	0.00611235
										gene_Skil	-0.768	0.00347676
										gene_Cbfa2t3	-0.768	0.018396
										gene_Dlgap1	-0.768	0.0424338
										gene_Irgm1	-0.769	0.000130171
										gene_Fam25c	-0.77	0.00573623
										gene_Clcn6_1	-0.771	0.000577628
										gene_Grb10	-0.771	0.0306388
										gene_Cyb5b	-0.773	8.31179e-07
										gene_Anxa2	-0.774	0.000321892
										gene_Hcls1	-0.774	0.00284059
										gene_Car3	-0.775	0.0103375
										gene_Hilpda	-0.777	0.0168861
										gene_Prdm10	-0.78	3.15382e-05
										gene_Gm32872	-0.781	0.00580301
										gene_Slco2a1	-0.782	8.74476e-11
										gene_Zfp839	-0.782	1.00353e-06
										gene_Ncald	-0.782	0.00164269
										gene_Nbeal2	-0.785	0.00326688
										gene_Relb	-0.786	0.0152244
										gene_Gpat2	-0.787	0.0491274
										gene_Btg1	-0.789	5.85848e-05
										gene_Gm11437	-0.789	0.0101727
										gene_Gtf2ird1	-0.795	2.7702e-05
										gene_Coq8a	-0.8	0.000685363
										gene_Cited2	-0.804	1.51826e-07
										gene_Insig1	-0.805	0.00711073
										gene_Fgd6	-0.807	0.000144111
										gene_S100a10	-0.808	8.36222e-06
										gene_Slc11a1	-0.811	0.00314432
										gene_Atf5	-0.812	5.26541e-05
										gene_Abhd5	-0.813	0.00114956
										gene_Hexim1	-0.813	0.00150913
										gene_Mme	-0.814	0.00168346
										gene_Hes6	-0.815	0.000193787
										gene_LOC115487484	-0.815	0.00131564
										gene_Nedd4l	-0.816	0.00041645
										gene_Smagp	-0.817	2.00255e-11
										gene_Sowahb	-0.821	5.1388e-05
										gene_St3gal1	-0.821	0.000331986
										gene_Elovl5	-0.821	0.0488628
										gene_Cbs	-0.822	8.23775e-11
										gene_Gm20337	-0.822	0.0249627
										gene_Gpc1	-0.824	0.000152193
										gene_Phc2	-0.824	0.0116572
										gene_Coro1a	-0.827	0.0160931
										gene_Il11ra1	-0.828	3.15588e-07
										gene_1700055D18Rik	-0.828	0.0158269
										gene_Atoh8	-0.832	0.0109465
										gene_Nat8	-0.834	0.0042729
										gene_Rarres1	-0.836	1.84283e-06
										gene_Gm30877	-0.837	0.00703537
										gene_Gm2065	-0.839	5.69575e-05
										gene_Cbln3	-0.839	0.0157211
										gene_Dlec1	-0.841	0.000275834
										gene_Gm34620	-0.842	0.0456472
										gene_E2f2	-0.843	0.0325234
										gene_Ube2u	-0.847	0.00365317
										gene_Tspan33	-0.848	0.00021457
										gene_Mup7_1	-0.848	0.0409103
										gene_Mfsd4b3-ps	-0.849	4.8202e-08
										gene_Mal2	-0.85	4.7187e-05
										gene_Slc10a2	-0.85	0.000764392
										gene_Irgq	-0.851	1.6015e-07
										gene_Sept9	-0.852	1.16973e-05
										gene_Fam222a	-0.852	0.0122608
										gene_Cela1	-0.854	8.48263e-10
										gene_Nr2c2ap	-0.854	8.10589e-07
										gene_Pde9a	-0.856	4.5823e-05
										gene_Gm41231	-0.858	0.00217969
										gene_Hacl1	-0.858	0.00538101
										gene_Gm16731	-0.858	0.0132101
										gene_Gm16537	-0.86	6.35463e-05
										gene_Gbp6	-0.86	0.0268476
										gene_Cxcl9	-0.861	0.0166853
										gene_Trim30c	-0.862	0.00156522
										gene_Kif20a	-0.863	0.0432989
										gene_Vnn1	-0.864	9.84999e-08
										gene_Snx29	-0.865	0.000814823
										gene_Rtp3	-0.866	0.000505396
										gene_Pctp	-0.867	2.03958e-07
										gene_Lpl	-0.867	0.00425454
										gene_Dleu2	-0.872	0.0025862
										gene_Ccng2	-0.873	0.00295352
										gene_Tars	-0.875	1.66635e-05
										gene_Mypop	-0.875	0.000379909
										gene_Sc5d	-0.876	0.00310969
										gene_Spef1	-0.879	0.0418183
										gene_Ormdl3	-0.881	1.92979e-06
										gene_Cyp4a12a	-0.882	3.89263e-08
										gene_Tpbgl	-0.884	0.0131153
										gene_Fam171a1	-0.885	0.000875702
										gene_Trim2	-0.886	4.70059e-06
										gene_Gclc	-0.886	0.00014514
										gene_Gm15998	-0.886	0.00419724
										gene_Mest	-0.89	0.0166977
										gene_AY036118	-0.893	0.0019856
										gene_Fabp2	-0.895	2.71709e-06
										gene_Mreg	-0.895	0.0025862
										gene_Stmn1	-0.896	0.00511577
										gene_Itgb7	-0.896	0.0462744
										gene_Fam83f	-0.902	0.0136658
										gene_Shfl	-0.906	1.77759e-05
										gene_Fcgr4	-0.909	0.0284997
										gene_Slc11a2	-0.917	1.47937e-05
										gene_Inhbc	-0.918	0.000771397
										gene_Hmgcs1	-0.922	0.0140536
										gene_Hist1h2bq	-0.923	0.00137984
										gene_Rps6kl1	-0.925	0.0121322
										gene_LOC115489919	-0.926	0.0102049
										gene_LOC115487085	-0.928	0.0115511
										gene_Nectin1	-0.929	4.16366e-07
										gene_Clock	-0.929	1.50189e-05
										gene_Gm36028	-0.931	0.00612959
										gene_Gm28876	-0.932	0.00302441
										gene_Gm41292	-0.932	0.0103968
										gene_Wfdc2	-0.937	0.0270532
										gene_Ltbp2	-0.941	0.00704674
										gene_Gm35466	-0.942	0.021539
										gene_Asb2	-0.944	0.00565015
										gene_Ikzf1	-0.947	0.00580952
										gene_Fmnl1	-0.947	0.0181524
										gene_Gm42274	-0.949	0.000361724
										gene_Tlcd2	-0.95	0.000692668
										gene_Plin2	-0.952	2.37734e-08
										gene_Casp9	-0.954	1.22676e-05
										gene_Cgn	-0.955	3.24268e-06
										gene_Pxdc1	-0.958	2.6064e-07
										gene_Acsm2	-0.959	0.00317105
										gene_4632428C04Rik	-0.96	0.00332894
										gene_Atat1	-0.964	0.000571165
										gene_9330133O14Rik	-0.967	0.0150008
										gene_Heyl	-0.97	0.0401432
										gene_Gm13889	-0.971	0.00254921
										gene_Gm4952	-0.974	8.94306e-05
										gene_Gask1a	-0.974	0.00595579
										gene_Cdk20	-0.975	4.3308e-06
										gene_Sox18	-0.981	0.000233646
										gene_Map3k13	-0.982	8.20256e-05
										gene_Ndrg1	-0.983	7.99717e-06
										gene_Gm41161	-0.985	0.00580952
										gene_Ethe1	-0.989	2.19804e-05
										gene_Mrnip	-0.99	0.00122238
										gene_Slc25a25	-0.991	0.0327802
										gene_Ccdc69	-0.991	0.0438943
										gene_Lag3	-0.997	0.0127779
										gene_Gm36264	-0.998	0.0329304
										gene_Gm31036	-1	0.0292749
										gene_Gpr35	-1.001	0.0120906
										gene_Paxx	-1.005	3.92752e-09
										gene_Gm31271	-1.009	2.81894e-09
										gene_Mab21l4	-1.009	0.000101583
										gene_Gm35287	-1.017	0.00449389
										gene_Xk	-1.019	9.02333e-08
										gene_Gm40067	-1.019	2.5217e-07
										gene_LOC115487218	-1.02	0.00183022
										gene_Gm32317	-1.02	0.0042729
										gene_Cyfip2	-1.025	0.0030023
										gene_Avpr1a	-1.026	7.76296e-05
										gene_Gck	-1.03	0.0102331
										gene_Leap2	-1.031	1.15321e-07
										gene_Pxmp4	-1.031	3.28247e-07
										gene_Gfod2	-1.031	3.75666e-05
										gene_Wdr89	-1.033	0.00120088
										gene_Gm30058	-1.033	0.0344093
										gene_Tubb4b	-1.035	3.15382e-05
										gene_Gstm6	-1.038	6.01193e-10
										gene_Slc16a1	-1.038	9.81592e-10
										gene_Slc41a2	-1.038	0.00192463
										gene_Gm30081	-1.04	0.000270211
										gene_Ptgds	-1.04	0.0400344
										gene_Vps37d	-1.042	0.0169669
										gene_Tecpr2	-1.046	0.000164393
										gene_Isg15	-1.046	0.000195076
										gene_Mcu	-1.047	5.62743e-11
										gene_Igsf3	-1.047	0.000519423
										gene_Micalcl	-1.053	0.000587977
										gene_Camk2n2	-1.057	0.0239508
										gene_Gm19696	-1.058	1.32454e-07
										gene_Mup20	-1.058	0.0429929
										gene_Rassf2	-1.059	0.00633586
										gene_Tmie	-1.062	7.43566e-06
										gene_Sigmar1	-1.063	2.10072e-06
										gene_Ppp1r3b	-1.063	0.0340671
										gene_Elf3	-1.065	0.00518521
										gene_Arl4a	-1.072	2.5795e-07
										gene_Mapk15	-1.076	1.35495e-09
										gene_Gm11832	-1.076	0.00863853
										gene_Ddit4	-1.076	0.00968086
										gene_LOC115487444	-1.078	0.000145804
										gene_Gm5481	-1.078	0.00886864
										gene_Paqr9	-1.085	4.81218e-09
										gene_LOC105243300	-1.085	0.00201662
										gene_Gas7	-1.087	1.96939e-06
										gene_Net1	-1.087	0.000266626
										gene_Arhgap24	-1.091	9.09148e-09
										gene_Hsf2bp	-1.093	0.0205307
										gene_Tuba1c	-1.094	4.07779e-05
										gene_Arid3a	-1.103	0.013625
										gene_Gm40260	-1.108	0.00181253
										gene_Sdf2l1	-1.109	0.000891925
										gene_Slc1a4	-1.111	0.000107637
										gene_Shank2	-1.118	1.53777e-10
										gene_Pmepa1	-1.125	0.0127149
										gene_Rfx4	-1.131	0.0135431
										gene_Mup7	-1.132	0.001056
										gene_Gldc	-1.135	2.02693e-12
										gene_Lnx2	-1.136	2.49614e-09
										gene_Ifit1	-1.139	0.00104557
										gene_Alas2	-1.14	2.83963e-18
										gene_Slc22a28	-1.14	6.35355e-11
										gene_Tuba4a	-1.143	1.15618e-08
										gene_Pnkd	-1.143	2.00075e-08
										gene_Slc26a6_1	-1.147	0.00488747
										gene_Ocstamp	-1.148	0.00439504
										gene_Dpy19l3	-1.15	2.53634e-07
										gene_Tmem79	-1.152	0.000155406
										gene_Mup20_1	-1.155	0.00337246
										gene_Crat	-1.159	1.16726e-10
[truncated: 159 more rows]

## Sheet: DEGs_>100days_post_rad
			Description: All statistically significant (FDR <0.5) DEGs identified >100 days post-radiation are shown in this table. late_DEGs that overlapped with DEGs one day post-radiation are indicated using bold font. No overlap was seen for B6 mice. Gene_name, log2FoldChange, and False Discovery Rate are shown. Sorted by log2FC.
		CBA/CaOlaHsd								C57BL/6NHsd
		late_LDR				late_HDR				late_LDR				late_HDR
		Gene_name	log2FC	FDR		Gene_name	log2FC	FDR		Gene_name	log2FC	FDR		Gene_name	log2FC	FDR
		gene_H2-K2_3	4.838	0.0103766		gene_H2-K2_3	4.334	0.029326		gene_Apom_2	3.604	0.0288165		gene_Gbp2b	2.445	0.0298721
		gene_Igfbp1	2.129	0.0287388		gene_Apom_2	3.219	0.0433148		gene_Klf10	-2.071	0.0288165		gene_Cd74	1.189	0.00952556
		gene_H2-Q1_1	1.551	0.0103766		gene_A4gnt	2.77	0.0498949		gene_Fgf21	-2.918	0.000218418		gene_Serpina3c	-3.182	0.0267895
		gene_Sik1	1.419	0.00138723		gene_Dzip1l	1.852	0.0161811		gene_Acadvl	-3.455	0.0268153		gene_Vars_1	-4.008	0.00468593
		gene_Jade2	1.136	0.0016139		gene_H2-Q1_1	1.556	0.0164525		gene_Nelfe	-3.693	0.0268153		gene_Abhd16a_1	-5.245	0.00171025
		gene_G6pc	0.943	0.0448886		gene_Elovl6	1.264	0.0358494		gene_Atf3	-3.849	0.0404311
		gene_2310015A10Rik	0.935	0.0247088		gene_Lrrc24	1.136	0.0331007		gene_Dbp	-5.433	0.0114325
		gene_Serpina7	0.899	0.0306527		gene_Serpina1d_1	1.105	0.048953
		gene_Zbtb16	0.829	0.00890312		gene_Ilrun	1.051	0.020569
		gene_Dusp6	0.799	0.02118		gene_Ifi27l2b	1.031	0.0161811
		gene_Gata4	0.726	0.0281551		gene_Lgals1	0.947	0.0280201
		gene_Plxna2	0.647	0.0247088		gene_Lrrc28	0.928	0.0358494
		gene_Szt2	0.58	0.02118		gene_Fam129b	0.842	0.0232494
		gene_Lrig1	0.557	0.00245904		gene_Tbc1d31	0.816	0.0224592
		gene_Camk1d	0.499	0.036788		gene_Inpp5a	0.806	0.0161811
		gene_Asap1	0.485	0.036788		gene_Pklr	0.796	0.026081
		gene_Aff1	0.426	0.0376215		gene_Tusc3	0.736	0.0152871
		gene_Nfkbia	-0.521	0.0220416		gene_LOC100862446	0.605	0.0224592
		gene_Irf1	-0.598	0.0250605		gene_Mup10	-0.662	0.0462792
		gene_Tmem25	-0.642	0.0210265		gene_Mup13_2	-0.699	0.0273149
		gene_AI463229	-0.653	0.0311244		gene_Gbp11	-0.769	0.0299985
		gene_Mup13_2	-0.682	0.0297648		gene_Snx29	-0.791	0.0224592
		gene_Mup10	-0.694	0.0273073		gene_Osgin1	-0.997	0.0299985
		gene_Mup2	-0.757	1.12856e-05		gene_Cyp7b1	-1.12	0.00486287
		gene_Hba-a1	-0.856	0.0273073		gene_Mup21	-1.147	0.0197077
		gene_Cmc4	-0.938	0.0452886		gene_Mup13_1	-1.152	0.0196093
		gene_2810030D12Rik	-1.073	0.0103766		gene_Gm36264	-1.177	0.0299985
		gene_Mup11	-1.101	0.00890312		gene_Mup8	-1.218	0.020569
		gene_Mup8	-1.162	0.0247088		gene_Mup7_1	-1.291	0.0279954
		gene_Cxcl1	-1.266	0.0455269		gene_Mup11	-1.31	0.00171176
		gene_2810410L24Rik	-1.308	0.00138723		gene_Ces4a	-1.362	0.048953
		gene_Nipal1	-1.408	0.0273073		gene_G0s2	-1.433	0.0433148
		gene_Mup13_1	-1.417	0.000967945		gene_Gm19950	-1.443	0.0280201
		gene_Bcl6	-1.482	0.0304904		gene_Gm2788	-1.451	0.0152871
		gene_AY036118	-1.491	0.0239072		gene_Mup5	-1.496	0.020569
		gene_Nr1d1	-1.538	0.0103348		gene_Serpina9	-1.522	0.0224592
		gene_Mup9	-1.594	0.00683225		gene_Mup15_1	-1.622	0.0405054
		gene_2610507I01Rik	-1.628	0.0381367		gene_AY036118	-1.671	0.0152871
		gene_Mup9_2	-1.726	0.0473512		gene_Selenbp2	-1.804	0.0224592
		gene_Selenbp2	-1.759	0.0247088		gene_Mup9_2	-1.949	0.020569
		gene_Hnrnpu_1	-1.789	0.0455269		gene_Mup19	-2.026	0.020569
		gene_Anks1	-1.799	0.0150465		gene_Acadvl	-2.324	0.0238534
		gene_Mup19	-2.314	0.00245904		gene_Entpd4b	-2.636	0.0156042
		gene_Per3_1	-2.74	0.0281551
		gene_Acadvl	-3.038	0.000978896
		gene_Gstp3_1	-3.144	0.0250605
		gene_Skiv2l	-4.139	0.0103348
		gene_Dbp	-4.93	0.00138723

## Sheet: Ox_Stress_DEGs
			Description: Statistically significant DEGs that overlap with the GO Term “Response to Oxidative Stress” (GO:0006979 (408 annotated genes)) for all exposure groups are listed below. Genes common for all dose rates within each strain (B6 or CBA) are highlighted in bold font. Genes specific for its dose rate group are indicated using italic.
		CBA/CaOlaHsd												C57BL/6NHsd
		LDR				MDR				HDR				LDR				MDR				HDR
		Gene_name	log2FC	FDR		Gene_name	log2FC	FDR		Gene_name	log2FC	FDR		Gene_name	log2FC	FDR		Gene_name	log2FC	FDR		Gene_name	log2FC	FDR
		Lcn2	5.41	5.98145e-09		Lcn2	5.877	4.51362e-10		Lcn2	2.324	0.00708592		Ngfr	0.94	0.0198387		Ngfr	1.032	0.0125164		Ngfr	1.203	0.00117048
		Aqp1	-0.417	0.0458233		Aqp1	-0.599	0.000773348		Aqp1	-0.52	0.00130951		Pxdn	0.733	0.00921363		Pxdn	0.694	0.0245534		Sod3	0.667	0.00543299
		Fabp1	-0.747	0.00184553		Fabp1	-0.766	0.00131142		Fabp1	-0.539	0.0168645		Sod3	0.553	0.031164		Sod3	0.594	0.0276447		Pxdn	0.631	0.0333522
		Vnn1	-1.064	1.71783e-10		Aldh3a2	-0.783	0.00624031		Aldh3a2	-0.588	0.0244781		Akt1	-0.407	0.00657104		Akt1	-0.36	0.0322264		Akt1	-0.402	0.00717629
		Aldh3a2	-1.206	1.11737e-06		Vnn1	-0.849	9.46824e-07		Vnn1	-0.864	9.84999e-08		Ermp1	-0.509	9.54574e-05		Ermp1	-0.596	3.57635e-06		Ermp1	-0.504	0.000134352
		Hp	1.899	1.07657e-06		Hp	1.778	6.93102e-06		Ddias	2.13	1.25614e-06		Hmox1	-0.852	0.00820775		Ucp2	-0.868	0.001113		Ucp2	-0.591	0.0407361
		Aldh3b1	0.732	0.0134424		Hyal1	0.625	4.35996e-05		Gpx7	0.894	0.00703537		Ucp2	-1.122	3.07505e-06		Hmox1	-0.898	0.0076648		Hmox1	-0.81	0.0131733
		Tbc1d24	0.696	0.00182202		Foxp1	0.411	0.0343393		Ppargc1b	0.83	0.0213411		Hp	-1.498	0.00040992		Vnn1	-1.016	0.0435035		Vnn1	-1.248	0.00400748
		Cflar	0.383	0.0160169		Zfp622	-0.332	0.0374965		Tbc1d24	0.823	1.88069e-05		Vnn1	-1.516	0.000246418		Hp	-1.197	0.0124772		Hp	-1.279	0.00372943
		Gch1	-0.433	0.0417531		Pnkp	-0.417	0.00294265		Plk3	0.782	0.0270876		Fos	-1.808	0.000166712		Fos	-1.524	0.0031645		Fos	-1.763	0.000272793
						Ucp2	-0.572	0.0377187		Txnip	0.733	0.00877928		Lcn2	-5.916	1.82316e-10		Lcn2	-4.205	6.04305e-06		Lcn2	-3.481	0.000150789
						Bmp4	-0.624	0.041374		Bnip3	0.72	9.5896e-05		Arntl	2.172	0.00154107		Arntl	2.244	0.00150806		Chrna4	3.25	0.00257398
						Jun	-1.153	0.000551135		Foxo3	0.67	1.20892e-06		Car3	1.279	0.00371089		Mmp2	0.879	0.0380812		G6pdx	2.557	0.000411735
										Nqo1	0.66	0.00855082		Gclc	0.866	0.0165943		Gata4	0.718	0.0379798		Mmp2	1.239	0.000411735
										Map3k5	0.648	5.74728e-07		Pdgfrb	0.638	0.0456567		Src	0.708	0.0370969		Apoa4	1.069	0.00100618
										Gskip	0.634	0.015029		Pcgf2	0.587	0.0203455		Foxp1	0.519	0.00988431		Nqo1	0.852	0.010183
										Aifm2	0.632	6.67128e-06		Atf4	0.496	0.0159782		Pawr	-0.546	0.0239019		Src	0.739	0.0159329
										Gch1	0.587	0.000311882		Pnkp	0.34	0.0245453		Rcan2	-1.389	0.00245263		Pdgfrb	0.695	0.0242053
										Sesn2	0.587	0.021543		Psen1	-0.323	0.0471037						Pdk1	0.683	0.0164511
										Endog	0.47	0.000432297		Mpv17	-0.351	0.0165688						Nfe2l2	0.654	2.79537e-05
										Sfpq	0.466	4.7345e-05		Ripk1	-0.355	0.0381234						Srxn1	0.61	0.0264201
										Dhfr	0.46	0.000135228		Xbp1	-0.522	0.0374591						Rhob	0.57	0.00370077
										Casp6	0.46	0.025381		Pawr	-0.545	0.0156236						Apex1	0.568	0.0103893
										Uaca	0.408	0.0271889		Epas1	-0.546	0.0112317						Prkaa2	0.561	0.00682955
										Hyal1	0.382	0.0119849		Egfr	-0.808	0.0126907						Idh1	0.505	0.0287403
										Coq7	0.354	0.0142443		Jun	-0.86	0.0131862						Casp3	0.491	0.00831199
										Rhob	0.347	0.00782502		Plk3	-0.973	0.0237378						Parp1	0.397	0.0123549
										Ankzf1	0.337	0.0138172		Rcan2	-1.274	0.0046488						Endog	0.394	0.0276079
										Nfe2l2	0.334	0.0423652										Coq7	0.383	0.0453081
										Rbpms	-0.268	0.0383937										Cst3	-0.432	0.01745
										Zfp622	-0.283	0.0374707										Hyal2	-0.437	0.0123549
										Nfkb1	-0.289	0.0294828										Sirt1	-0.513	0.0120349
										Trp53	-0.298	0.0272049										Kdm6b	-0.595	0.00710945
										Cst3	-0.317	0.0285516										Zc3h12a	-0.785	0.00805635
										Ubqln1	-0.335	0.020258										Plk3	-1.377	0.000437364
										Nfe2l1	-0.342	0.0247076
										Etfdh	-0.36	0.0102868
										Gfer	-0.434	0.00562114
										Stx4a	-0.499	0.00023578
										Stx2	-0.502	0.000399403
										Pxdn	-0.515	0.0222048
										Traf2	-0.567	0.000184908
										Dapk1	-0.601	0.000203366
										Hmox1	-0.608	0.0138145
										Myef2	-0.614	8.2238e-07
										Atf4	-0.655	0.000374755
										Cd36	-0.677	0.0182286
										Bmp4	-0.682	0.00573517
										Pnkp	-0.71	5.1218e-10
										Tat	-0.753	0.00380949
										Gata4	-0.754	0.0033554
										Car3	-0.775	0.0103375
										Gclc	-0.886	0.00014514
										Slc11a2	-0.917	1.47937e-05
										Sigmar1	-1.063	2.10072e-06
										Net1	-1.087	0.000266626
										Hspb1	-1.366	1.29916e-07
										Arntl	-3.047	2.80855e-06
