# Supplementary material for: Perturbed transcriptional profiles after chronic low dose rate radiation in mice
Source: PLoS One. 2021 Aug 24;16(8):e0256667. doi: 10.1371/journal.pone.0256667 (PMC8384182; doi:10.1371/journal.pone.0256667)
Supplement: S2 Table — (XLSX) [file pone.0256667.s004.xlsx]

## Sheet: GO_BP_B6_LDR
GO Biological Prosess	Term	Overlap	P-value	Adjusted P-value	Genes
	toll-like receptor signaling pathway (GO:0002224)	15/86	1.7723e-06	0.00128448	FGB;FGA;RIPK2;FGG;IRAK3;IRAK4;CASP8;UBB;TNIP2;RIPK1;LBP;PIK3AP1;S100A9;MYD88;TLR2
	positive regulation of intracellular signal transduction (GO:1902533)	41/479	6.26149e-06	0.00363041	ECM1;CXCL9;ADRA1B;DDX60;LITAF;EGFR;RTN4;TBK1;LGALS1;RELN;CASP8;UBB;FAM110C;DHX58;HMOX1;RIPK1;PDGFRB;NGFR;OSBPL8;TCF7L2;EPHA7;RIPK2;PLEKHG5;INSR;SHISA5;MIF;IRAK4;ADRA2B;ESR1;DCN;TNFRSF1A;NRG4;TNIP2;NOS1AP;FAS;GAS6;PIK3AP1;S100A9;MYD88;FGFR2;CRLF2
	negative regulation of extrinsic apoptotic signaling pathway (GO:2001237)	13/76	1.07354e-05	0.00463502	FGB;FGA;TCF7L2;SERPINE1;FGG;ICAM1;BMP5;CASP8;AKT1;HMOX1;FAS;ITGA6;RIPK1
	platelet degranulation (GO:0002576)	17/124	1.11919e-05	0.00463502	FGB;FGA;ITIH4;ECM1;ORM1;ITIH3;PROS1;SERPINE1;FGG;FN1;VEGFD;ORM2;TUBA4A;ISLR;SERPING1;QSOX1;GAS6
	cytokine-mediated signaling pathway (GO:0019221)	49/633	1.28008e-05	0.0046387	IFITM3;IL1RN;PLVAP;CXCL9;IFITM2;CXCL1;IFIT1;IFIT3;IL18BP;ICAM1;AKT1;LBP;JUNB;JAK3;IL13RA1;IL15RA;RIPK2;IL1R1;BGN;IRAK3;FOS;MIF;IRAK4;OSMR;DCN;TNFRSF1A;IRF7;PRTN3;IL6ST;IRF9;PSMB10;SOCS2;SOCS3;UBB;HMOX1;RIPK1;NGFR;MX2;STAT3;FN1;ISG15;TNIP2;GSTA2;LCN2;SAA1;FAS;XAF1;MYD88;CRLF2
	negative regulation of epithelial cell apoptotic process (GO:1904036)	8/29	1.44478e-05	0.0046538	FGB;TCF7L2;FGA;TNIP2;SERPINE1;FGG;GAS6;ICAM1
	negative regulation of endothelial cell apoptotic process (GO:2000352)	7/24	3.37191e-05	0.00928285	FGB;FGA;TNIP2;FGG;SERPINE1;GAS6;ICAM1
	sulfur compound biosynthetic process (GO:0044272)	16/122	3.52229e-05	0.00928285	GSTM1;B4GALT1;OMD;SLC35D2;BGN;PRELP;MAT1A;DCN;GCLC;GSTA4;GSTA3;GSTA2;ST3GAL4;PXYLP1;EXTL3;ST3GAL3
	acute-phase response (GO:0006953)	6/18	5.40203e-05	0.0122898	CRP;APCS;ITIH4;IL1RN;SAA1;LBP
	response to lipid (GO:0033993)	17/140	5.51113e-05	0.0122898	ABCA2;NGFR;JUN;CXCL9;STAT3;WNT9B;CXCL1;IRAK3;ESR1;TNFRSF1A;SOCS2;ACER2;SPP1;RARB;FAS;LBP;JUNB
	positive regulation of peptidyl-tyrosine phosphorylation (GO:0050731)	15/116	7.22914e-05	0.0149695	NRP1;PTPN1;RIPK2;TNK2;STAT3;MIF;PARP14;PARP9;TNFRSF1A;SOCS3;RELN;ENPP2;STAP2;IL6ST;GAS6
	positive regulation of phosphate metabolic process (GO:0045937)	7/28	0.000100075	0.0193411	NRP1;ANG;ITGA6;PTH1R;PSEN1;MIF;EGFR
	regulated exocytosis (GO:0045055)	17/148	0.000110893	0.0199209	FGB;FGA;ITIH4;ECM1;ORM1;ITIH3;PROS1;SERPINE1;FGG;FN1;VEGFD;ORM2;TUBA4A;ISLR;SERPING1;QSOX1;GAS6
	pattern recognition receptor signaling pathway (GO:0002221)	9/48	0.000116818	0.0199209	FGB;FGA;FGG;IRAK3;LBP;IRAK4;S100A9;MYD88;TLR2
	regulation of type I interferon production (GO:0032479)	12/85	0.000161496	0.0253923	IFIH1;ZBP1;TBK1;UBB;DHX58;IRF7;UBE2L6;ISG15;DTX4;MYD88;POLR2L;NFKB2
	kynurenine metabolic process (GO:0070189)	4/8	0.00016642	0.0253923	AFMID;KYAT3;KYAT1;KMO
	positive regulation of type I interferon production (GO:0032481)	10/62	0.000184228	0.0267039	IFIH1;ZBP1;TBK1;RIPK2;DHX58;IRF7;MYD88;TLR2;POLR2L;NFKB2
	positive regulation of vasoconstriction (GO:0045907)	5/15	0.000234208	0.0323256	FGB;FGA;FGG;AVPR1A;ADRA1B
	cellular response to cytokine stimulus (GO:0071345)	35/456	0.000255214	0.0323256	IL1RN;DOCK8;CXCL1;IFIT1;IL18BP;ICAM1;SOCS2;SOCS3;TBK1;UBB;AKT1;HMOX1;RIPK1;LBP;JUNB;JAK3;IL13RA1;ADAMTS7;XBP1;IL1R1;STAT3;FN1;BGN;IRAK3;FOS;IRAK4;OSMR;DCN;TNFRSF1A;LCN2;SAA1;PRTN3;GAS6;IL6ST;CRLF2
	cellular response to type I interferon (GO:0071357)	10/65	0.00027487	0.0323256	IFITM3;IFITM2;MX2;IRF7;ISG15;IFIT1;XAF1;IFIT3;IRF9;MYD88
	type I interferon signaling pathway (GO:0060337)	10/65	0.00027487	0.0323256	IFITM3;IFITM2;MX2;IRF7;ISG15;IFIT1;XAF1;IFIT3;IRF9;MYD88
	regulation of interleukin-1 secretion (GO:0050704)	4/9	0.000289915	0.0323256	ORM1;SAA1;GAS6;ORM2
	positive regulation of synapse maturation (GO:0090129)	4/9	0.000289915	0.0323256	CDC20;RELN;NRXN1;ADGRL1
	fibrinolysis (GO:0042730)	5/16	0.000329308	0.0353579	FGB;FGA;CPB2;FGG;SERPINE1
	positive regulation of I-kappaB kinase/NF-kappaB signaling (GO:0043123)	17/163	0.000356001	0.0367524	ECM1;RIPK2;PLEKHG5;SHISA5;IRAK4;LITAF;TNFRSF1A;TBK1;LGALS1;CASP8;UBB;TNIP2;AKT1;HMOX1;RIPK1;MYD88;TLR2
	keratan sulfate metabolic process (GO:0042339)	7/34	0.00036765	0.0367524	GALNS;B4GALT1;SLC35D2;OMD;ST3GAL4;PRELP;ST3GAL3
	regulation of endothelial cell apoptotic process (GO:2000351)	7/35	0.00044361	0.0413432	FGB;FGA;TNIP2;SERPINE1;FGG;GAS6;ICAM1
	extracellular matrix organization (GO:0030198)	21/229	0.000452749	0.0413432	FGB;FGA;ELN;SERPINE1;FGG;FN1;BGN;HSPG2;NID2;DCN;ICAM1;ADAMTS5;FAM234B;CDH1;COL5A3;COL7A1;PXDN;SPP1;ITGA6;GAS6;RECK
	regulation of synapse maturation (GO:0090128)	4/10	0.000467662	0.0413432	CDC20;RELN;NRXN1;ADGRL1
	positive regulation of protein secretion (GO:0050714)	11/82	0.000470619	0.0413432	FGB;ACHE;FGA;TCF7L2;XBP1;FGG;MYO18A;SAA1;ANG;MIF;MCU

## Sheet: GO_BP_B6_MDR
GO Biological Prosess	Term	Overlap	P-value	Adjusted P-value	Genes
	platelet degranulation (GO:0002576)	13/125	3.18217e-06	0.00108876	FGB;FGA;ITIH4;ECM1;ORM1;ITIH3;PROS1;SERPINE1;FGG;ORM2;SERPING1;TLN1;GAS6
	toll-like receptor signaling pathway (GO:0002224)	11/91	4.21625e-06	0.00126224	FGB;FGA;UBB;TNIP2;FGG;IRAK3;LBP;IRAK4;CD14;S100A9;TLR2
	cytokine-mediated signaling pathway (GO:0019221)	32/621	5.66561e-06	0.00150768	CDKN1A;IL1RN;PLVAP;SRC;CXCL1;EDA2R;IL18BP;ICAM1;SOCS3;UGCG;UBB;AKT1;HMOX1;LBP;JUNB;JAK3;IL13RA1;IL1R1;MMP2;STAT3;IRAK3;FOS;IRAK4;OSMR;TNFRSF1A;TNIP2;GSTA2;IRF1;LCN2;SAA1;PRTN3;MAP3K14
	acylglycerol biosynthetic process (GO:0046463)	6/23	7.24893e-06	0.00173612	LPGAT1;PLCE1;ANG;GPAT3;GPAT2;LPIN3
	fibrinolysis (GO:0042730)	5/15	1.15375e-05	0.00245182	FGB;FGA;CPB2;FGG;SERPINE1
	negative regulation of epithelial cell apoptotic process (GO:1904036)	7/37	1.22847e-05	0.00245182	FGB;FGA;TNIP2;SERPINE1;FGG;GAS6;ICAM1
	regulation of interleukin-1 production (GO:0032652)	5/16	1.64847e-05	0.00303699	ORM1;SAA1;GAS6;ORM2;FOXP1
	acute inflammatory response (GO:0002526)	6/27	1.97554e-05	0.00337958	APCS;ITIH4;VNN1;HP;SAA1;LBP
	positive regulation of inflammatory response (GO:0050729)	10/89	2.21196e-05	0.00353176	ZBP1;GRN;SERPINE1;NFKBIZ;LPL;LBP;OSMR;S100A9;TNFRSF1A;TLR2
	regulation of extrinsic apoptotic signaling pathway via death domain receptors (GO:1902041)	7/42	2.9331e-05	0.00439048	FGB;FGA;SERPINE1;FGG;MADD;HMOX1;ICAM1
	regulated exocytosis (GO:0045055)	14/180	3.84896e-05	0.0053411	FGB;FGA;ITIH4;ECM1;ORM1;ITIH3;PROS1;SERPINE1;FGG;ORM2;SYT12;SERPING1;TLN1;GAS6
	regulation of endothelial cell apoptotic process (GO:2000351)	7/44	4.01419e-05	0.0053411	FGB;FGA;TNIP2;SERPINE1;FGG;GAS6;ICAM1
	negative regulation of extrinsic apoptotic signaling pathway (GO:2001237)	9/80	5.62746e-05	0.00709357	FGB;FGA;AR;SRC;SERPINE1;FGG;AKT1;HMOX1;ICAM1
	negative regulation of extrinsic apoptotic signaling pathway via death domain receptors (GO:1902042)	6/34	7.89829e-05	0.00945821	FGB;FGA;SERPINE1;FGG;HMOX1;ICAM1
	cellular response to lipoteichoic acid (GO:0071223)	3/6	0.000190681	0.0207582	CD14;LBP;TLR2
	response to lipoteichoic acid (GO:0070391)	3/6	0.000190681	0.0207582	CD14;LBP;TLR2
	negative regulation of blood coagulation (GO:0030195)	6/40	0.000202072	0.0210418	FGB;FGA;CPB2;SERPINE1;FGG;SERPING1
	acute-phase response (GO:0006953)	4/15	0.000242545	0.0242039	APCS;ITIH4;SAA1;LBP
	positive regulation of defense response (GO:0031349)	9/98	0.000271494	0.0260091	ZBP1;GRN;SERPINE1;NFKBIZ;LPL;S100A9;NPAS2;TNFRSF1A;TLR2
	histone H3-K4 dimethylation (GO:0044648)	3/7	0.000328341	0.0294623	KMT2D;KMT2B;SETD1A
	positive regulation of transcription by RNA polymerase II (GO:0045944)	36/908	0.000352648	0.0294623	KMT2D;SMARCD1;ELL;SERPINE1;DOT1L;LRP5;GATA4;TCF20;LITAF;NPAS2;ARNTL;HHEX;UBB;LEO1;JUNB;MEF2D;GCN1;NGFR;ZFHX3;STAT3;RFXANK;FOS;PROX1;DCN;HCFC1;FOSL2;TNFRSF1A;AR;TNIP2;RFX4;HAND2;IRF1;RARB;LPIN3;SSBP4;TLR2
	MyD88-dependent toll-like receptor signaling pathway (GO:0002755)	5/29	0.000355581	0.0294623	UBB;IRAK3;CD14;IRAK4;TLR2
	regulation of tumor necrosis factor production (GO:0032680)	10/124	0.000363654	0.0294623	ORM1;STAT3;LPL;IRAK3;CD14;LBP;GAS6;ORM2;FOXP1;TLR2
	I-kappaB kinase/NF-kappaB signaling (GO:0007249)	7/62	0.000369047	0.0294623	UBB;TIFA;AKT1;CD14;MAP3K14;TNFRSF1A;TLR2
	zymogen activation (GO:0031638)	6/45	0.000391533	0.0302491	FGB;FGA;MMP14;FGG;HP;TBC1D10A
	triglyceride biosynthetic process (GO:0019432)	4/18	0.0005165	0.0364132	LPGAT1;GPAT3;GPAT2;LPIN3
	histone H3-K4 monomethylation (GO:0097692)	3/8	0.000516931	0.0364132	KMT2D;KMT2B;SETD1A
	positive regulation of peptide secretion (GO:0002793)	3/8	0.000516931	0.0364132	FGB;FGA;FGG
	endodermal cell differentiation (GO:0035987)	5/32	0.000571736	0.0391231	MMP14;COL4A2;MMP2;COL7A1;LEO1
	regulation of smooth muscle cell proliferation (GO:0048660)	6/49	0.000625131	0.0415886	ELN;IGFBP3;AKT1;HMOX1;ANG;FOXP1
	lysosomal lumen acidification (GO:0007042)	3/9	0.000762988	0.0480883	GRN;CLN6;CLN5
	plasminogen activation (GO:0031639)	3/9	0.000762988	0.0480883	FGB;FGA;FGG
	positive regulation of hormone secretion (GO:0046887)	4/20	0.000790308	0.048533	FGB;FGA;FGG;SPP1

## Sheet: GO_BP_B6_HDR
GO Biological Prosess	Term	Overlap	P-value	Adjusted P-value	Genes
	negative regulation of peptidase activity (GO:0010466)	12/62	8.07249e-06	0.00138802	SERPINA11;CST3;VTN;ECM1;SERPINE2;SERPINE1;SERPINA10;SERPINH1;AKT1;FETUB;SERPING1;SERPINA7
	regulation of endothelial cell apoptotic process (GO:2000351)	9/35	9.69656e-06	0.00157952	FGB;FGA;TNIP2;SERPINE1;FGG;GAS6;ICAM1;PAK4;NFE2L2
	acetyl-CoA metabolic process (GO:0006084)	6/14	1.16306e-05	0.00179983	ACLY;HMGCS1;PMVK;MVD;ACACB;ACACA
	cholesterol metabolic process (GO:0008203)	12/68	2.1634e-05	0.00318844	ACLY;NSDHL;HMGCS1;AKR1D1;PMVK;APOA4;MVD;HMGCR;DHCR7;LSS;ACAT2;CLN6
	glutathione metabolic process (GO:0006749)	10/49	2.82122e-05	0.00396894	GSTM4;GGCT;GSTM3;GSTM1;NAT8;GSTA4;GSTA3;GSTA2;GSTA1;GSTT1
	regulation of interleukin-6 production (GO:0032675)	9/42	4.71225e-05	0.00634106	ORM1;AFAP1L2;IL1B;ZC3H12A;IRAK3;LBP;GAS6;MYD88;TLR2
	negative regulation of extrinsic apoptotic signaling pathway (GO:2001237)	12/76	6.79141e-05	0.00875808	FGB;FGA;SRC;IL1B;SERPINE1;FGG;AKT1;HMOX1;SNAI2;IGF1;ICAM1;BMP5
	acylglycerol biosynthetic process (GO:0046463)	6/19	8.7832e-05	0.0108736	GPAM;AGMO;PNPLA3;ANG;GPAT3;LPIN3
	extracellular matrix organization (GO:0030198)	23/229	9.29896e-05	0.0110693	FGB;FGA;SPARC;LAMA1;ELN;ITGB3;MMP2;SERPINE1;FGG;NID1;HSPG2;DCN;ICAM1;VTN;MMP14;COL5A1;PXDN;SERPINH1;SPP1;COL4A5;ITGA7;TGFBI;GAS6
	peptide metabolic process (GO:0006518)	14/104	0.000105064	0.0120435	GSTM4;MIPEP;GSTM3;GSTM1;PROS1;GSTT1;CLN5;NAT8;GSTA4;GSTA3;GSTA2;GSTA1;DMD;GAS6
	acute inflammatory response (GO:0002526)	7/28	0.000117369	0.0129205	CRP;APCS;ITIH4;VNN1;SAA1;LBP;MBL2
	intrinsic apoptotic signaling pathway in response to DNA damage by p53 class mediator (GO:0042771)	6/20	0.000121065	0.0129205	DDIT4;BCL3;AEN;SIRT1;HIPK2;PHLDA3
	positive regulation of cell morphogenesis involved in differentiation (GO:0010770)	10/58	0.000127644	0.0131686	FGB;FGA;CARMIL1;NGFR;CUX2;FGG;PLXNA2;FLNA;ROBO1;LIMS1
	energy reserve metabolic process (GO:0006112)	6/21	0.000163538	0.0163275	PID1;UGP2;GBE1;LEPR;PHKB;PYGL
	regulation of extrinsic apoptotic signaling pathway via death domain receptors (GO:1902041)	8/39	0.000172148	0.0164329	FGB;FGA;SERPINE1;FGG;MADD;HMOX1;ICAM1;BMP5
	regulation of apoptotic process (GO:0042981)	56/815	0.000175213	0.0164329	ARL6IP1;PCSK9;CLU;CCND2;ADAMTSL4;CASP3;TRIM24;AKT1;JAK3;TMEM14A;TGM2;PHLDA3;PDGFRB;DUSP1;ARHGEF17;PLEKHG5;SIRT1;TOPORS;TNFRSF1A;NME1;RHOB;TIAM2;MADD;GAS6;PRKAA2;ARHGEF26;SRC;TNFRSF11B;SOCS2;BAG4;UBB;MAP3K20;FLNA;BID;PAK4;NGFR;PLK3;CBX4;MGMT;STAT3;HIP1R;GDF2;IGF1;INHBE;BMP5;NAT8;BCL6;APEX1;ALB;BCL3;CIAPIN1;LTBR;FGFR4;MAP3K14;MYD88;FGFR1
	response to leptin (GO:0044321)	4/8	0.000183691	0.0165925	CCND1;STAT3;LEPR;SIRT1
	fatty-acyl-CoA biosynthetic process (GO:0046949)	7/30	0.000187638	0.0165925	ACLY;FASN;ACSL5;ELOVL6;ACSL4;ACSL3;ACACA
	negative regulation of extrinsic apoptotic signaling pathway via death domain receptors (GO:1902042)	7/31	0.000233714	0.0200929	FGB;FGA;SERPINE1;FGG;HMOX1;ICAM1;BMP5
	triglyceride metabolic process (GO:0006641)	9/52	0.000267806	0.0224016	GPAM;AGMO;PNPLA3;APOC3;APOA4;GPAT3;PNPLA5;SIRT1;LPIN3
	regulation of interleukin-1 secretion (GO:0050704)	4/9	0.000319727	0.0260409	ORM1;SAA1;GAS6;ORM2
	fibrinolysis (GO:0042730)	5/16	0.000370538	0.0294055	FGB;FGA;CPB2;FGG;SERPINE1
	regulation of insulin receptor signaling pathway (GO:0046626)	7/34	0.000428803	0.0318522	SOCS2;SOCS3;PID1;CISH;IL1B;IGF1;SIRT1
	regulation of interleukin-8 production (GO:0032677)	7/34	0.000428803	0.0318522	CRP;AFAP1L2;IL1B;SERPINE1;GDF2;LBP;TLR2
	positive regulation of cellular metabolic process (GO:0031325)	12/92	0.000432244	0.0318522	PDGFRB;ACLY;CDKN1A;PID1;FASN;ZC3H12A;PCSK9;AKT1;APOA4;ACACB;ACACA;TGFBR2
	long-chain fatty acid transport (GO:0015909)	6/25	0.000462758	0.0333078	PRKAA2;LCN12;THRSP;ACSL3;ACACB;ACACA
	regulation of endopeptidase activity (GO:0052548)	10/68	0.000488762	0.0343799	SERPINA11;VTN;SERPINE2;SERPINE1;SERPINA10;SERPINH1;AKT1;FETUB;SERPING1;SERPINA7
	protein kinase B signaling (GO:0043491)	7/35	0.000516921	0.0355527	PLK3;CDKN1A;IL1B;AKT1;IGF1;GAS6;ZFP36L1
	pyruvate metabolic process (GO:0006090)	8/46	0.000564355	0.0379713	PFKFB1;LDHA;PKLR;ME1;PDHB;DLAT;ALDOB;CELSR1
	negative regulation of blood coagulation (GO:0030195)	7/36	0.000618867	0.040753	FGB;VTN;FGA;CPB2;SERPINE2;SERPINE1;FGG
	negative regulation of endopeptidase activity (GO:0010951)	11/83	0.000646351	0.0411735	SERPINA11;CST3;VTN;SERPINE2;SERPINE1;SERPINA10;SERPINH1;AKT1;FETUB;SERPING1;SERPINA7
	response to cytokine (GO:0034097)	15/138	0.000651858	0.0411735	IFNAR2;ITIH4;PID1;IL1R1;SRC;MX2;STAT3;ISG15;IRAK3;OSMR;IL18BP;CASP3;JUNB;JAK3;MYD88
	positive regulation of metabolic process (GO:0009893)	5/18	0.000678039	0.0417886	ACLY;CAMK1D;FASN;ACACB;ACACA
	positive regulation of substrate adhesion-dependent cell spreading (GO:1900026)	6/27	0.000720333	0.0417886	FGB;CARMIL1;FGA;FGG;FLNA;LIMS1
	intrinsic apoptotic signaling pathway in response to DNA damage (GO:0008630)	8/48	0.000758396	0.0417886	BCL3;DDIT4;AEN;FNIP2;SIRT1;TOPORS;PHLDA3;HIPK2
	pattern recognition receptor signaling pathway (GO:0002221)	8/48	0.000758396	0.0417886	FGB;FGA;FGG;IRAK3;LBP;S100A9;MYD88;TLR2
	cellular response to mechanical stimulus (GO:0071260)	8/48	0.000758396	0.0417886	IL1B;IRF1;HABP4;PIEZO1;LTBR;MAP3K14;MYD88;TNFRSF1A
	lipid biosynthetic process (GO:0008610)	10/72	0.000776119	0.0417886	ACLY;ABCD3;PRKAA2;ACSS2;GPAM;FITM1;MVD;HMGCR;LSS;ACACA
	positive regulation of heterotypic cell-cell adhesion (GO:0034116)	4/11	0.000783114	0.0417886	FGB;FGA;IL1B;FGG
	fatty acid transmembrane transport (GO:1902001)	4/11	0.000783114	0.0417886	PRKAA2;THRSP;ACACB;ACACA
	carnitine shuttle (GO:0006853)	4/11	0.000783114	0.0417886	PRKAA2;THRSP;ACACB;ACACA
	toll-like receptor signaling pathway (GO:0002224)	11/86	0.000874996	0.0431665	FGB;COLEC12;FGA;UBB;TNIP2;FGG;IRAK3;LBP;S100A9;MYD88;TLR2
	cellular response to interleukin-7 (GO:0098761)	5/19	0.000888829	0.0431665	SOCS2;CISH;STAT3;JAK3;CRLF2
	interleukin-7-mediated signaling pathway (GO:0038111)	5/19	0.000888829	0.0431665	SOCS2;CISH;STAT3;JAK3;CRLF2
	triglyceride biosynthetic process (GO:0019432)	5/19	0.000888829	0.0431665	GPAM;AGMO;PNPLA3;GPAT3;LPIN3
	regulation of heterotypic cell-cell adhesion (GO:0034114)	5/19	0.000888829	0.0431665	FGB;FGA;IL1RN;IL1B;FGG
	regulation of programmed cell death (GO:0043067)	23/268	0.00089262	0.0431665	NGFR;DUSP1;GDF2;TNFRSF11B;SIRT1;CLU;NME1;INHBE;BMP5;TNFRSF1A;UBB;BCL6;APEX1;MADD;ALB;BCL3;TRIM24;AKT1;LTBR;BID;JAK3;MAP3K14;PAK4
	regulation of lipid metabolic process (GO:0019216)	12/100	0.000924188	0.0440056	TIAM2;HMGCS1;TBL1XR1;ID2;IL1B;ME1;G0S2;APOC3;THRSP;HMGCR;FGFR4;UGT1A9
	glucose homeostasis (GO:0042593)	10/74	0.000964968	0.0452512	NGFR;CRTC2;PRKAA2;STAT3;LEPR;PDK4;PYGL;IGF1;FGFR4;SIRT1
	negative regulation of intrinsic apoptotic signaling pathway (GO:2001243)	9/62	0.00101891	0.0470674	CDKN2D;VNN1;SRC;AKT1;SNAI2;ENO1;CLU;SIRT1;NFE2L2

## Sheet: GO_BP_CBA_LDR
GO Biological Prosess	Term	Overlap	P-value	Adjusted P-value	Genes
	alpha-linolenic acid metabolic process (GO:0036109)	5/13	5.85694e-06	0.00757529	FADS2;ELOVL5;ACOX1;ELOVL2;FADS1
	fatty acid biosynthetic process (GO:0006633)	8/47	8.15094e-06	0.00757529	FADS3;ABCD3;ELOVL5;ELOVL2;LPL;DECR2;ACSF3;FADS1
	organonitrogen compound biosynthetic process (GO:1901566)	15/181	1.3284e-05	0.00757529	DPAGT1;CERS6;TYW5;PPM1L;GCH1;ELOVL5;ELOVL2;ASNS;GSTT1;PCTP;ALDH3A2;GSTA4;ALDH3B1;GSTA2;ST3GAL4
	regulation of acute inflammatory response (GO:0002673)	12/121	1.62717e-05	0.00757529	C3;VTN;APCS;CPB2;CFH;IGKC;PROS1;C9;CFI;SERPING1;C8B;C8A
	response to endoplasmic reticulum stress (GO:0034976)	11/106	2.38592e-05	0.00757529	FICD;CREB3L2;SEL1L;SYVN1;TXNDC11;DNAJB9;HYOU1;RNF185;PDIA5;HERPUD1;NCK1
	regulation of protein activation cascade (GO:2000257)	11/108	2.84575e-05	0.00757529	C3;VTN;CPB2;CFH;IGKC;PROS1;C9;CFI;SERPING1;C8B;C8A
	regulation of protein processing (GO:0070613)	12/128	2.86907e-05	0.00757529	C3;VTN;CPB2;CFH;IGKC;PROS1;C9;CFI;SERPING1;GAS1;C8B;C8A
	regulation of complement activation (GO:0030449)	11/109	3.10304e-05	0.00757529	C3;VTN;CPB2;CFH;IGKC;PROS1;C9;CFI;SERPING1;C8B;C8A
	very long-chain fatty acid metabolic process (GO:0000038)	6/29	3.56308e-05	0.00773188	ABCD3;ELOVL5;ACOX1;ELOVL2;ACOT2;ACOT1
	regulation of humoral immune response (GO:0002920)	11/113	4.34325e-05	0.00777113	C3;VTN;CPB2;CFH;IGKC;PROS1;C9;CFI;SERPING1;C8B;C8A
	regulation of immune effector process (GO:0002697)	11/114	4.7128e-05	0.00777113	C3;VTN;CPB2;CFH;IGKC;PROS1;C9;CFI;SERPING1;C8B;C8A
	unsaturated fatty acid metabolic process (GO:0033559)	7/44	4.77489e-05	0.00777113	FADS3;FADS2;ELOVL5;ACOX1;ELOVL2;DECR2;FADS1
	entrainment of circadian clock by photoperiod (GO:0043153)	5/20	6.20471e-05	0.00932138	PER2;PER1;MTA1;ID2;USP2
	photoperiodism (GO:0009648)	5/21	7.99583e-05	0.0111542	PER2;PER1;MTA1;ID2;USP2
	long-chain fatty acid metabolic process (GO:0001676)	7/55	0.000205001	0.0266912	FADS2;ELOVL5;ACOX1;ELOVL2;ACOT2;ACOT1;FADS1
	IRE1-mediated unfolded protein response (GO:0036498)	7/57	0.000257112	0.0313837	TSPYL2;EXTL1;DNAJB11;SYVN1;DNAJB9;HYOU1;PDIA5
	acute inflammatory response (GO:0002526)	5/28	0.000339783	0.0364649	APCS;ITIH4;VNN1;SAA1;LBP
	linoleic acid metabolic process (GO:0043651)	4/16	0.000352796	0.0364649	FADS2;ELOVL5;ELOVL2;FADS1
	membrane lipid biosynthetic process (GO:0046467)	7/60	0.000354754	0.0364649	ALDH3A2;CERS6;PPM1L;ELOVL5;ELOVL2;ALDH3B1;ST3GAL4
	platelet degranulation (GO:0002576)	10/124	0.000450731	0.0440139	ITIH4;ORM1;ITIH3;SPARC;PROS1;SERPING1;QSOX1;HRG;ORM2;MANF

## Sheet: GO_BP_CBA_MDR
GO Biological Prosess	Term	Overlap	P-value	Adjusted P-value	Genes
	acute inflammatory response (GO:0002526)	7/27	4.94107e-06	0.0125553	APCS;ITIH4;PLSCR1;VNN1;HP;SAA1;LBP
	platelet degranulation (GO:0002576)	13/125	2.80698e-05	0.0218488	FGB;FGA;ITIH4;ORM1;ITIH3;SPARC;ACTN1;SERPINE1;FGG;FN1;VEGFB;ORM2;QSOX1
	acute-phase response (GO:0006953)	5/15	3.0899e-05	0.0218488	APCS;ITIH4;PLSCR1;SAA1;LBP
	regulation of interleukin-1 production (GO:0032652)	5/16	4.39668e-05	0.0218488	ORM1;F2R;SAA1;ORM2;FOXP1
	positive regulation of vasoconstriction (GO:0045907)	5/16	4.39668e-05	0.0218488	FGB;FGA;TBXA2R;F2R;FGG
	positive regulation of multicellular organismal process (GO:0051240)	23/345	5.27606e-05	0.0218488	FGB;LRPAP1;FGA;LRP1;SERPINE1;ELOVL3;F2R;FGG;G0S2;ESRRG;PRLR;APOA5;VAMP8;BMP4;TBXA2R;UCP2;S100A13;SAA1;GRB10;LEPR;LCN2;LBP;DECR1
	negative regulation of endothelial cell apoptotic process (GO:2000352)	6/27	6.2013e-05	0.0218488	FGB;FGA;RAMP2;SERPINE1;FGG;TEK
	organic acid transport (GO:0015849)	11/100	6.8788e-05	0.0218488	SLC36A1;SLC23A2;SLC6A6;SLC13A3;SLC26A1;SLC43A2;SLC3A1;SLC13A5;SLC38A2;MFSD2A;ABCG2
	regulated exocytosis (GO:0045055)	15/180	9.41043e-05	0.0265688	FGB;FGA;ITIH4;ORM1;ITIH3;SPARC;SYT1;ACTN1;SERPINE1;FGG;FN1;VEGFB;ORM2;MYH9;QSOX1
	carboxylic acid transport (GO:0046942)	8/57	0.000121673	0.030917	SLC36A1;SLC23A2;SLC7A5;SLC6A6;SLC13A3;SLC16A12;SLC38A2;SLC16A5
	positive regulation of lipid localization (GO:1905954)	4/11	0.000138737	0.0320484	C3;LRP1;LPL;IKBKE
	positive regulation of lipid storage (GO:0010884)	5/21	0.000183543	0.0388653	C3;FITM1;LPL;PLIN2;IKBKE

## Sheet: GO_BP_CBA_HDR
	NB - No significant pathways were identifyed for the CBA HDR among the GO_BP Gene sets
GO Biological Prosess	Term	Overlap	P-value	Adjusted P-value	Genes
	regulation of cellular response to stress (GO:0080135)	27/118	0.000114491	0.186767	CAMK2B;ROCK2;HIKESHI;AAAS;NPAS2;ARNTL;CASP9;NUAK1;DNAJB6;BAG3;AIFM2;NUP62;MLST8;SLC38A2;IER3;NDC1;HSP90AA1;NPM1;NUP210;NUP133;NEK6;NUP50;MAPKAPK2;FKBP4;AJUBA;ATF4;ATR
	cholesterol homeostasis (GO:0042632)	19/71	0.000132886	0.186767	ABCG8;ABCG5;DGAT2;PLA2G12B;INSIG1;EPHX2;LRP5;LPL;TMEM97;NR1D1;CYP7B1;ABCB11;CYP7A1;TTC39B;CYP39A1;LIPC;NPC1;SOAT2;LAMTOR1
	sterol homeostasis (GO:0055092)	19/72	0.000162502	0.186767	ABCG8;ABCG5;DGAT2;PLA2G12B;INSIG1;EPHX2;LRP5;LPL;TMEM97;NR1D1;CYP7B1;ABCB11;CYP7A1;TTC39B;CYP39A1;LIPC;NPC1;SOAT2;LAMTOR1
	monocarboxylic acid biosynthetic process (GO:0072330)	17/63	0.000264547	0.186767	GAMT;OSBPL9;HSD3B7;SDS;LPL;ACSM5;CYP7B1;ABCB11;CYP7A1;MCAT;ACMSD;CYP39A1;PER2;SRR;LIPC;SCP2;OSBPL1A
	cellular response to peptide hormone stimulus (GO:0071375)	24/106	0.000316827	0.186767	HDAC5;INSIG2;INSIG1;INSR;ADCY1;SORBS1;SLC30A10;SLC39A14;NFKB1;ADCY6;GCK;KAT2B;CPEB1;PKM;CAPN10;ENPP1;INPP5K;TRIB3;PRKACA;LPIN1;LPIN2;RAB8A;RHOQ;VAMP2
	organonitrogen compound biosynthetic process (GO:1901566)	32/158	0.000319358	0.186767	HACD1;ALAS2;SLC44A3;ALAS1;SLC44A1;MGST3;PCTP;SGPL1;ASL;DMD;GSTM4;ELOVL1;GSTM2;CERS6;CHKA;GCH1;ELOVL5;SPHK2;ELOVL2;ELOVL3;MOCOS;NMRAL1;ALDH3A2;PHOSPHO1;A4GNT;PRKD2;CHPT1;NAGS;PLPP3;LPIN1;LPIN2;B4GALT5
	glycogen metabolic process (GO:0005977)	10/28	0.000434923	0.186767	GYS2;PER2;UGP2;PPP1R3C;STBD1;AGL;GAA;PRKAG2;NR1D1;PHKA2
	response to fatty acid (GO:0070542)	8/19	0.000453722	0.186767	PID1;GLDC;NR1H4;PDK4;LPL;CD36;SOX9;FOXO3
	response to insulin (GO:0032868)	20/84	0.000488421	0.186767	HDAC5;INSIG2;INSIG1;INSR;SORBS1;SLC39A14;GCK;KAT2B;CPEB1;PKM;CAPN10;ENPP1;INPP5K;TRIB3;LPIN1;LPIN2;OGT;RAB8A;RHOQ;VAMP2
	cellular response to insulin stimulus (GO:0032869)	27/129	0.000529889	0.186767	BCAR3;HDAC5;INSIG2;INSIG1;NAMPT;GRB10;PDK4;ENPP1;INPP5K;AP3S1;ATP6V1D;RAB8A;APPL1;INSR;SORBS1;SLC39A14;GCK;KAT2B;CPEB1;PKM;CAPN10;TRIB3;LPIN1;ATP6V0D2;LPIN2;RHOQ;VAMP2
	positive regulation of angiogenesis (GO:0045766)	25/116	0.000531293	0.186767	RAMP2;BTG1;HSPB6;SERPINE1;HSPB1;GATA4;BRCA1;AQP1;CDH5;HYAL1;HMOX1;PLCG1;SMAD1;TNFSF12;TIE1;VEGFB;F3;RHOB;PDCL3;SMOC2;PKM;PRKD2;ITGA5;TEK;EPHA1
	monocarboxylic acid metabolic process (GO:0032787)	29/143	0.000581585	0.186767	GLO1;LPL;ABAT;CROT;ALKBH7;ABCB11;GBA2;SGPL1;SCP2;MTHFD1L;HACL1;CD36;BCO2;GPAT2;AASDHPPT;GAMT;CPT1A;SLC16A1;ACOT12;ACSL3;ACADSB;ACSF2;SLC5A6;PER2;VNN1;NPC1;ACOT1;ECHDC3;AGXT
	organic hydroxy compound biosynthetic process (GO:1901617)	14/50	0.000600657	0.186767	OSBPL9;HSD3B7;INSIG2;INSIG1;PRKAG2;CYP7B1;ABCB11;CYP7A1;TM7SF2;CYP39A1;PER2;SCP2;SC5D;OSBPL1A
	cadmium ion transmembrane transport (GO:0070574)	4/5	0.000614422	0.186767	SLC11A1;SLC11A2;SLC39A8;SLC39A14
	cadmium ion transport (GO:0015691)	4/5	0.000614422	0.186767	SLC11A1;SLC11A2;SLC39A8;SLC39A14
	fatty acid metabolic process (GO:0006631)	26/124	0.000646814	0.186767	ABCD2;LPL;ACSM5;CROT;ALKBH7;ABCB11;LTC4S;SGPL1;LIPC;CPT2;HACL1;CD36;GPAT2;CPT1A;ACOT12;ACSL3;ACADSB;MCAT;ACSF2;PER2;PNPLA3;ACOT1;ECHDC3;LPIN1;CRAT;LPIN2
	intrinsic apoptotic signaling pathway in response to DNA damage (GO:0008630)	14/51	0.000746877	0.195725	DYRK2;AEN;BRCA1;USP28;CASP9;BCL2L11;DDIT4;BCL3;TMEM109;CDIP1;BAX;FNIP2;BCL2L2;PHLDA3
	monocarboxylic acid transport (GO:0015718)	15/57	0.000795863	0.195725	ABCC2;STARD5;SLC16A1;SLC10A1;SLC10A2;SLC6A13;NR1H4;SLC16A12;ABCB11;SLC5A6;RXRA;SLCO2A1;SLC16A7;CD36;SLC16A5
	organic acid transport (GO:0015849)	22/100	0.000834859	0.195725	STARD5;ABCC2;SLC16A1;SLC43A2;SLC10A1;SLC10A2;SLC43A1;SLC6A13;NR1H4;SLC1A4;SLC3A2;ABCB11;SLC7A2;SLC5A6;SLC7A4;SLC25A17;RXRA;LRRC8D;SLC38A3;SLC38A2;SLC25A47;SLC19A1
	vesicle organization (GO:0016050)	13/46	0.000847293	0.195725	SRGN;WASHC5;VPS18;SAR1B;SNX10;FNBP1L;CORO1A;ALS2CL;HOOK2;LAMTOR1;EPS15;SQSTM1;PI4K2A
	intrinsic apoptotic signaling pathway in response to DNA damage by p53 class mediator (GO:0042771)	8/21	0.00100287	0.212222	DYRK2;BCL3;DDIT4;CDIP1;TMEM109;AEN;USP28;PHLDA3
	regulation of glycogen biosynthetic process (GO:0005979)	9/26	0.00108896	0.212222	PPP1R3G;DYRK2;PPP1R3C;PPP1R3B;INSR;ENPP1;INPP5K;SORBS1;GCK
	cellular amide metabolic process (GO:0043603)	24/115	0.00109684	0.212222	CPM;MTRR;MME;ACOT12;MTHFR;ACSM5;ACSF2;CPN1;SLC5A6;DHFR;SGPL1;VNN1;MTHFD1L;MTHFD2;FPGS;ORMDL3;NAPEPLD;ACOT1;PLPP3;ST3GAL1;SLC19A1;AASDHPPT;ATF4;GNE
	positive regulation of vasculature development (GO:1904018)	22/102	0.00110245	0.212222	RAMP2;BTG1;HSPB6;TNFSF12;TIE1;SERPINE1;VEGFB;HSPB1;GATA4;BRCA1;F3;AQP1;RHOB;CDH5;PDCL3;SMOC2;HYAL1;HMOX1;PRKD2;PLCG1;TEK;EPHA1
	steroid biosynthetic process (GO:0006694)	16/65	0.00118374	0.218755	OSBPL9;HSD3B7;DHRS11;INSIG2;SRD5A1;INSIG1;PRKAG2;SERPINA6;CYP7B1;ABCB11;CYP7A1;TM7SF2;CYP39A1;SCP2;SC5D;OSBPL1A
	glutamate metabolic process (GO:0006536)	8/22	0.00142827	0.253793	GLUD1;GCLC;OAT;AADAT;TAT;DGLUCY;FPGS;NAGS
	regulation of phosphorylation (GO:0042325)	25/125	0.00164746	0.258771	LDB1;MCM7;NLRC5;HSPB1;PRKAG2;AAAS;CDH5;FLCN;SESN2;NUP62;FNIP1;FNIP2;NDC1;CDKN2C;NUP210;NUP133;FZD7;PGAM1;EMP2;ATG14;GCK;BMP4;NUP50;ANG;OGT
	hydrogen sulfide metabolic process (GO:0070813)	4/6	0.00168527	0.258771	MPST;CBS;CTH;ETHE1
	membrane raft assembly (GO:0001765)	4/6	0.00168527	0.258771	ANXA2;FLOT2;EMP2;S100A10
	negative regulation of glucocorticoid receptor signaling pathway (GO:2000323)	4/6	0.00168527	0.258771	PER1;CRY2;CLOCK;ARNTL
	long-chain fatty-acyl-CoA biosynthetic process (GO:0035338)	7/18	0.00181322	0.258771	ELOVL1;HACD1;ELOVL5;ELOVL2;ELOVL3;ACSL3;HSD17B12
	bile acid metabolic process (GO:0008206)	10/33	0.00185615	0.258771	OSBPL9;CYP39A1;HSD3B7;SCP2;NPC1;ABCB11;CYP7B1;OSBPL1A;CYP7A1;GBA2
	acylglycerol biosynthetic process (GO:0046463)	8/23	0.00198515	0.258771	DGAT2;PNPLA3;PLCE1;ANG;GPAT2;LPIN1;LPIN2;PNPLA2
	triglyceride catabolic process (GO:0019433)	8/23	0.00198515	0.258771	FABP1;FABP2;FABP4;LIPC;FABP7;PNPLA3;LPL;PNPLA2
	iron ion transmembrane transport (GO:0034755)	5/10	0.00228577	0.258771	SLC25A28;SLC11A2;SLC40A1;SLC39A8;SLC39A14
	sulfur amino acid catabolic process (GO:0000098)	5/10	0.00228577	0.258771	MPST;MTRR;CBS;CTH;MAT1A
	dicarboxylic acid metabolic process (GO:0043648)	14/57	0.00240008	0.258771	MTRR;AADAT;TAT;GPT2;MTHFR;DHFR;GCLC;MTHFD1L;MTHFD2;FPGS;DGLUCY;NAGS;NIT2;SLC19A1
	intrinsic apoptotic signaling pathway in response to endoplasmic reticulum stress (GO:0070059)	9/29	0.00259117	0.258771	DNAJC10;TNFRSF10B;BAX;TRAF2;TRIB3;CHAC1;BBC3;MAP3K5;ATF4
	folic acid metabolic process (GO:0046655)	7/19	0.00260626	0.258771	DHFR;MTRR;MTHFD1L;MTHFD2;FPGS;MTHFR;SLC19A1
	nitrogen compound transport (GO:0071705)	27/143	0.00263581	0.258771	SCARB2;SLC22A4;RAMP2;LMAN2L;SLC44A1;SLC43A2;SLC43A1;HIKESHI;SLC1A4;SLC3A2;SLC7A2;AQP1;LRRC8D;SLC38A3;SLC15A4;SLC38A2;RILP;SLC25A47;NDC1;ABCC2;SLC11A1;CMTM6;SLC6A13;SCAMP1;SLC7A4;TXNIP;VAMP2
	lipid transport (GO:0006869)	22/109	0.00269423	0.258771	ABCG8;ABCG5;ABCD2;STARD5;ABCC2;CHKA;OSBPL5;ABCA6;SLC10A1;SLC10A2;NR1H4;PCTP;ABCB11;PITPNC1;FABP2;SLC25A17;RXRA;SCP2;GM2A;SLCO2A1;CD36;PLTP
	long-chain fatty-acyl-CoA metabolic process (GO:0035336)	8/24	0.00269962	0.258771	ELOVL1;HACD1;DGAT2;ELOVL5;ELOVL2;ELOVL3;ACSL3;HSD17B12
	sulfur amino acid metabolic process (GO:0000096)	8/24	0.00269962	0.258771	MPST;BHMT;GCLC;MTRR;CBS;CTH;MTHFR;MAT1A
	negative regulation of viral process (GO:0048525)	16/70	0.00270106	0.258771	IFITM3;HEXIM1;SRPK2;RSAD2;STAT1;ISG15;ZC3HAV1;IFIT1;TRIM8;PARP10;TRIM6;ILF3;TRIM14;SHFL;TRIM11;MBL2
	cellular response to organonitrogen compound (GO:0071417)	21/103	0.00292875	0.258771	AQP8;NR1H4;CIB2;BRCA1;ACTB;AQP1;IPO5;RRAGA;CPEB1;P2RX3;CDH1;SESN2;AKAP9;P2RY1;CAPN2;RAPGEF1;INPP5K;SLC38A9;SOX9;LAMTOR1;CPEB4
	endosome organization (GO:0007032)	11/41	0.00327305	0.258771	SNX3;WASHC5;VPS18;ALS2CL;HOOK2;SNX10;LAMTOR1;TMEM9;RILP;SQSTM1;PI4K2A
	JNK cascade (GO:0007254)	11/41	0.00327305	0.258771	IRAK2;RIPK2;MINK1;TAB2;IKBKG;MAP2K7;MAP3K13;TRIB1;MAP4K3;CRKL;MAP3K5
	phosphatidylethanolamine biosynthetic process (GO:0006646)	6/15	0.00328743	0.258771	PHOSPHO1;CHKA;ETNK2;LPIN1;LPIN2;SELENOI
	protein localization to cell-cell junction (GO:0150105)	6/15	0.00328743	0.258771	DSP;CDH5;ACTB;MPP7;TJP3;TJP2
	ubiquinone metabolic process (GO:0006743)	6/15	0.00328743	0.258771	AIFM2;PDSS2;COQ8A;COQ10B;COQ7;COQ5
	maintenance of blood-brain barrier (GO:0035633)	9/30	0.00335275	0.258771	CDH5;CLDN3;PECAM1;DMD;CLDN1;ACTB;JAM2;TJP3;TJP2
	positive regulation of protein-containing complex assembly (GO:0031334)	23/118	0.00347947	0.258771	HSP90AA1;TFRC;ISG15;CHD1L;GTF2H3;MPP7;DDB1;CUL4A;CDH5;MED25;BCL2L11;SUMO1;PSMC2;BAX;BMF;ERCC5;TPPP;CD36;FNIP1;AJUBA;FNIP2;FERMT2;ATR
	negative regulation of nucleic acid-templated transcription (GO:1903507)	69/464	0.0035475	0.258771	CIITA;KDM1A;LDB1;CITED2;SUV39H1;GMNN;BHLHE41;ZBTB21;ZC3H8;IKZF1;BRCA1;ELK3;HHEX;SUMO1;KAT5;SOX18;UIMC1;KMT5A;SOX9;YAF2;KLF10;TSC22D4;ARID5B;CBFA2T3;COMMD7;FOXP2;TLE5;ILF3;SFPQ;MDFIC;ELF3;CRY2;TRIB3;ATF5;CLOCK;HDAC5;FOXK1;PBXIP1;PPM1F;DEDD2;ARNTL;CIART;BCLAF1;ATXN1;NFIL3;CCDC85B;ATOH8;INPP5K;HEXIM1;HEXIM2;KDM4A;PHC2;MBD1;MBD2;NR1D2;NR1D1;SMARCA2;HINFP;PER2;BMP4;HEYL;PER1;GCLC;BCL6;BCL3;BHLHE40;MDM…
	amino-acid betaine metabolic process (GO:0006577)	4/7	0.00359655	0.258771	BHMT;CPT1A;CPT2;CROT
	fatty acid elongation, monounsaturated fatty acid (GO:0034625)	4/7	0.00359655	0.258771	ELOVL1;ELOVL5;ELOVL2;ELOVL3
	fatty acid elongation, polyunsaturated fatty acid (GO:0034626)	4/7	0.00359655	0.258771	ELOVL1;ELOVL5;ELOVL2;ELOVL3
	fatty acid elongation, saturated fatty acid (GO:0019367)	4/7	0.00359655	0.258771	ELOVL1;ELOVL5;ELOVL2;ELOVL3
	fatty acid elongation, unsaturated fatty acid (GO:0019368)	4/7	0.00359655	0.258771	ELOVL1;ELOVL5;ELOVL2;ELOVL3
	negative regulation of protein kinase activity by regulation of protein phosphorylation (GO:0044387)	4/7	0.00359655	0.258771	NPM1;ADAR;ADARB1;PPM1F
	regulation by virus of viral protein levels in host cell (GO:0046719)	4/7	0.00359655	0.258771	DDB1;TBC1D20;STAT1;IFIT1
	regulation of glucocorticoid receptor signaling pathway (GO:2000322)	4/7	0.00359655	0.258771	PER1;CRY2;CLOCK;ARNTL
	zinc ion import across plasma membrane (GO:0071578)	4/7	0.00359655	0.258771	SLC39A10;SLC39A8;SLC39A14;SLC39A4
	cardiac epithelial to mesenchymal transition (GO:0060317)	7/20	0.00364072	0.258771	BMP4;TGFBR3;HEYL;OLFM1;PDCD4;TGFBR1;ENG
	folic acid-containing compound metabolic process (GO:0006760)	7/20	0.00364072	0.258771	DHFR;MTRR;MTHFD1L;MTHFD2;FPGS;MTHFR;SLC19A1
	myeloid cell development (GO:0061515)	7/20	0.00364072	0.258771	MED1;ALAS2;ALAS1;ABCB10;ANXA2;THPO;SH2B3
	activation of GTPase activity (GO:0090630)	21/105	0.00372141	0.25957	BCAS3;ARHGEF26;GRTP1;RALGAPA2;TBC1D8;SIPA1L2;RAP1GAP;ARHGAP24;SYDE2;TBCK;SIPA1L1;TBC1D30;ADPRH;SGSM2;TBC1D25;EPHA1;TBC1D10A;TBC1D22B;NGEF;TBC1D15;TBC1D16
	erythrocyte development (GO:0048821)	5/11	0.0038205	0.25957	MED1;ALAS2;ABCB10;ALAS1;SH2B3
	intestinal lipid absorption (GO:0098856)	5/11	0.0038205	0.25957	ABCG8;FABP2;ABCG5;SOAT2;CD36
	positive regulation of proteasomal ubiquitin-dependent protein catabolic process (GO:0032436)	17/79	0.00395664	0.264923	ZYG11B;PLK3;ZER1;RNF14;RNF19B;CBFA2T3;HERPUD1;CDC20;DNAJB2;RNF144B;SUMO1;UBQLN1;MDM2;TRIB3;TRIB1;SOCS5;NFE2L2
	transport across blood-brain barrier (GO:0150104)	18/86	0.00421082	0.277914	ABCC2;SLC16A1;SLC44A1;TFRC;INSR;SLC6A13;SLC1A2;SLC16A12;SLC1A4;AVPR1A;SLC7A2;SLC5A6;LEPR;SLC16A7;CD36;SLC38A3;SLC38A2;SLC19A1
	glutamine family amino acid metabolic process (GO:0009064)	10/37	0.00468427	0.291592	GLUD1;GCLC;OAT;AADAT;TAT;DGLUCY;FPGS;SLC39A8;NAGS;NIT2
	regulation of erythrocyte differentiation (GO:0045646)	10/37	0.00468427	0.291592	FAM210B;MED1;ABCB10;CDK6;MAFB;LDB1;STAT1;ACVR1B;FOXO3;ZFPM1
	regulation of glucose import (GO:0046324)	10/37	0.00468427	0.291592	PID1;CAPN10;INSR;GRB10;PRKAG2;ENPP1;SORBS1;RHOQ;APPL1;FGF21
	regulation of carbohydrate catabolic process (GO:0043470)	11/43	0.00487392	0.291592	SCARB2;NDC1;NUP133;NUP210;PGAM1;NUP50;NUP62;PRKAG2;AAAS;OGT;GCK
	endocardial cushion development (GO:0003197)	7/21	0.00495965	0.291592	BMP4;HEYL;GATA4;MDM4;CRELD1;SOX9;ENG
	negative regulation of peptidyl-serine phosphorylation (GO:0033137)	7/21	0.00495965	0.291592	RASSF2;CNKSR3;DDIT4;INPP5K;DMD;GPD1L;PPM1F
	positive regulation of lipid storage (GO:0010884)	7/21	0.00495965	0.291592	C3;MSR1;HILPDA;FITM1;LPL;PLIN2;NFKB1
	zinc ion transport (GO:0006829)	7/21	0.00495965	0.291592	SLC30A9;SLC30A5;SLC39A13;SLC39A8;SLC30A10;SLC39A14;SLC39A4
	positive regulation of epithelial cell migration (GO:0010634)	19/94	0.00498609	0.291592	DOCK5;BCAS3;NRP2;ROCK2;PIK3CB;PPM1F;RHOB;BMP4;EPB41L4B;SMOC2;GLIPR2;HYAL1;ATOH8;PRKD2;SOX9;PLCG1;CALR;TEK;MAPRE2
	cellular response to organic cyclic compound (GO:0071407)	27/150	0.00521039	0.3009	URI1;ROCK2;AQP8;INSIG1;CIB2;BRCA1;ADCY1;ATP1A1;ACTB;ADCY6;AQP1;UBE2L3;KAT5;CDH1;CASP6;NRIP1;P2RY1;INPP5K;TGM2;MED1;NR1H4;MSN;FAM210B;P2RX3;FES;AKAP9;RAPGEF1
	I-kappaB kinase/NF-kappaB signaling (GO:0007249)	14/62	0.00543982	0.306487	RIPK2;ROCK2;TRADD;TRAF2;TNFRSF1A;RELB;NFKBIA;IRAK2;NKIRAS2;BCL3;TAB2;IKBKG;RBCK1;BIRC2
	stress-activated MAPK cascade (GO:0051403)	14/62	0.00543982	0.306487	MAP2K3;RIPK2;MINK1;NFKB1;CRKL;IRAK2;MAP3K20;TAB2;IKBKG;TRIB1;MAP2K7;MAP3K13;MAP4K3;MAP3K5
	sterol biosynthetic process (GO:0016126)	10/38	0.00575483	0.312045	IDI1;HMGCS1;INSIG2;INSIG1;PRKAG2;SC5D;MVD;HSD17B7;ACAT2;TM7SF2
	adipose tissue development (GO:0060612)	5/12	0.00597283	0.312045	DGAT2;PGRMC2;NAMPT;LRP5;ARID5B
	carnitine metabolic process (GO:0009437)	5/12	0.00597283	0.312045	CPT1A;CPT2;CROT;CRAT;ALDH9A1
	homocysteine metabolic process (GO:0050667)	5/12	0.00597283	0.312045	MPST;MTRR;CBS;CTH;MTHFR
	mitochondrion distribution (GO:0048311)	5/12	0.00597283	0.312045	CLUH;HAP1;DNM1L;TRAK1;TRAK2
	regulation of ventricular cardiac muscle cell action potential (GO:0098911)	5/12	0.00597283	0.312045	DSP;DLG1;BIN1;PKP2;TRPM4
	bile acid biosynthetic process (GO:0006699)	8/27	0.0060788	0.312045	OSBPL9;CYP39A1;HSD3B7;SCP2;ABCB11;CYP7B1;OSBPL1A;CYP7A1
	negative regulation of insulin receptor signaling pathway (GO:0046627)	8/27	0.0060788	0.312045	KANK1;PID1;GRB10;ENPP1;INPP5K;PIP4K2B;PRKCZ;TNS2
	cellular transition metal ion homeostasis (GO:0046916)	19/96	0.0063138	0.317233	ALAS2;SLC30A9;TFRC;GLRX3;FRRS1;SLC11A1;SLC30A5;SLC11A2;SLC40A1;SLC39A10;SLC39A13;SLC30A10;SLC39A14;ATP7B;HJV;LCN2;HMOX1;SLC39A8;SLC39A4
	cysteine metabolic process (GO:0006534)	4/8	0.00658146	0.317233	MPST;GCLC;CBS;CTH
	diacylglycerol biosynthetic process (GO:0006651)	4/8	0.00658146	0.317233	DGAT2;PLCE1;ANG;PNPLA2
	sulfur amino acid biosynthetic process (GO:0000097)	4/8	0.00658146	0.317233	MTRR;CBS;CTH;MTHFR
	regulation of lipid storage (GO:0010883)	7/22	0.00660762	0.317233	C3;NFKBIA;HILPDA;LPL;ALKBH7;MEST;NFKB1
	zinc ion transmembrane transport (GO:0071577)	7/22	0.00660762	0.317233	SLC30A5;SLC39A10;SLC39A13;SLC39A8;SLC30A10;SLC39A14;SLC39A4
	positive regulation of transcription of Notch receptor target (GO:0007221)	6/17	0.00672918	0.317233	NOTCH3;HEYL;KAT2B;PLXND1;STAT1;PBX1
	regulation of metal ion transport (GO:0010959)	6/17	0.00672918	0.317233	CAMK2B;CD4;DLG1;EPB41;ORAI1;SLC30A10
	sterol metabolic process (GO:0016125)	15/70	0.00683491	0.318962	OSBPL5;INSIG2;INSIG1;PRKAG2;CYP7B1;GBA2;LIPA;CYP7A1;TM7SF2;CYP39A1;RXRA;SOAT2;FDX1;SC5D;OSBPL1A
